# Supplementary material for: Study on the relationships between the accumulation and translocation of dry matter and nitrogen and flower/pod development into seeds and seed yields in Chinese milk vetch
Source: PLoS One. 2023 Mar 23;18(3):e0278832. doi: 10.1371/journal.pone.0278832 (PMC10035914; doi:10.1371/journal.pone.0278832)
Supplement: S1 Dataset — (XLS) [file pone.0278832.s001.xls]

## Sheet: yield-dry matter amount
				Dry matter accumulation amount at full flowering		Dry matter accumulation amount at early flowering		Dry matter accumulation during elongation to early flowering		Dry matter accumulation at elongation		Dry matter accumulation at Squaring stage
	多效唑试验		0.125㎡干重g	Kg/Hm2	产量/公顷	Kg/Hm2	产量/公顷	Kg/Hm2	产量/公顷	Kg/Hm2	产量/公顷	Kg/Hm2	产量/公顷
		1	23.58	2086.41	478.5	886.409	478.5	436.249	478.5	486.409	478.5	736.409	478.5
		1	17.56	2004.81	460.45	904.807	460.45	454.647	460.45	504.807	460.45	754.807	460.45
		1	18.31	2064.68	462.15	864.807	362.15	414.647	362.15	464.807	362.15	714.807	362.15
		1	26.33	2106.41	452.34	806.411	752.34	356.251	752.34	406.411	752.34	656.411	752.34
		1	25.98	2078.41	470.28	778.41	670.28	328.25	670.28	378.41	670.28	628.41	670.28
		1	16.01	2280.81	470.14	880.81	370.14	430.65	370.14	480.81	370.14	730.81	370.14
		1	17.48	2398.41	456.28	908.407	256.28	458.247	256.28	508.407	256.28	758.407	256.28
		1	18.89	2511.21	460.17	711.208	360.17	261.048	360.17	311.208	360.17	561.208	360.17
		1	19.14	2531.21	475.16	731.208	375.16	281.048	375.16	331.208	375.16	581.208	375.16
		1	15.66	2252.81	448.35	752.81	348.35	302.65	348.35	352.81	348.35	602.81	348.35
		1	17.14	2371.21	482.13	771.207	182.13	321.047	182.13	371.207	182.13	621.207	182.13
		1	18.22	2457.61	475.12	757.607	475.12	307.447	475.12	357.607	475.12	607.607	475.12
		1	30.41	2432.81	503	1132.81	503	682.652	503	732.812	503	982.812	503
		1	31.17	2493.61	500	1193.61	500	743.452	500	793.612	500	1043.61	500
		1	32.87	2629.61	506	1329.61	506	879.453	506	929.613	506	1179.61	506
		1	45.62	3649.62	1090.15	1349.62	1090.15	899.458	1090.15	949.618	1090.15	1199.62	1090.15
		1	29.08	2326.41	515.23	1026.41	515.23	576.252	515.23	626.412	515.23	876.412	515.23
		1	30.14	2411.21	510.14	1111.21	510.14	661.052	510.14	711.212	510.14	961.212	510.14
		2	12.79	2023.21	496.57	879.45	496.57	429.29	496.57	479.45	496.57	729.45	496.57
		2	29.29	2343.21	489.27	1043.21	489.27	593.052	489.27	643.212	489.27	893.212	489.27
		2	28.45	2276.01	524.13	976.011	524.13	525.851	524.13	576.011	524.13	826.011	524.13
		2	24.13	1930.41	491.6	630.41	491.6	180.25	491.6	230.41	491.6	480.41	491.6
		2	29.13	2330.41	515.46	1030.41	515.46	580.252	515.46	630.412	515.46	880.412	515.46
		2	26.11	2088.81	500	788.81	500	338.65	500	388.81	500	638.81	500
		2	24.59	1967.21	516	1067.21	716	617.05	716	667.21	716	917.21	716
		2	30.8	2464.01	520.13	1164.01	520.13	713.852	520.13	764.012	520.13	1014.01	520.13
		2	45.66	3652.82	1012.24	2352.82	1012.24	1902.66	1012.24	1952.82	1012.24	2202.82	1012.24
		2	41.38	3310.42	1025.31	2010.42	1025.31	1560.26	1025.31	1610.42	1025.31	1860.42	1025.31
		2	32.13	2570.41	507.46	1270.41	507.46	820.253	507.46	870.413	507.46	1120.41	507.46
		2	34.52	2761.61	525.12	1461.61	525.12	1011.45	525.12	1061.61	525.12	1311.61	525.12
		2	30.14	2411.21	504.12	1111.21	504.12	661.052	504.12	711.212	504.12	961.212	504.12
		2	41.2	3296.02	617	1996.02	717	1545.86	717	1596.02	717	1846.02	717
		2	42.13	3370.42	1174	1570.42	874	1120.26	874	1170.42	874	1420.42	874
		2	44.51	3560.82	1182.14	1650.82	882.14	1200.66	882.14	1250.82	882.14	1500.82	882.14
		2	46.31	3704.82	1200.26	1404.82	600.26	954.659	600.26	1004.82	600.26	1254.82	600.26
		2	32.15	2572.01	510.46	1272.01	910.46	821.853	910.46	872.013	910.46	1122.01	910.46
		3	41.87	3349.62	958.4	2049.62	1158.4	1599.46	1158.4	1649.62	1158.4	1899.62	1158.4
		3	24.86	1988.81	560.23	1088.81	560.23	638.65	560.23	688.81	560.23	938.81	560.23
		3	37.49	2999.21	1055.14	1699.21	855.14	1249.05	855.14	1299.21	855.14	1549.21	855.14
		3	34.46	2756.81	820.69	1456.81	820.69	1006.65	820.69	1056.81	820.69	1306.81	820.69
		3	50.13	4010.42	826.24	2710.42	1026.24	2260.26	1226.24	2310.42	1026.24	2560.42	1026.24
		3	48.12	3849.62	1194.13	2549.62	1294.13	2099.46	1294.13	2149.62	1294.13	2399.62	1294.13
		3	55.31	4424.82	701.48	2124.82	701.48	1674.66	701.48	1724.82	701.48	1974.82	701.48
		3	57.12	4569.62	651.25	2969.62	551.25	2519.46	551.25	2569.62	551.25	2819.62	551.25
		3	60.31	4824.82	667.16	2524.82	567.16	2074.66	567.16	2124.82	567.16	2374.82	567.16
		3	45.16	3612.82	1208.47	2312.82	1208.47	1862.66	1208.47	1912.82	1208.47	2162.82	1208.47
		3	55.24	4419.22	677.12	2119.22	677.12	1669.06	677.12	1719.22	677.12	1969.22	677.12
		3	50.42	4033.62	664.25	2733.62	664.25	2283.46	664.25	2333.62	664.25	2583.62	664.25
		3	29.08	2326.41	1034.51	1026.41	1034.51	576.252	1034.51	626.412	1034.51	876.412	1034.51
		3	30.14	2411.21	535.01	1111.21	535.01	661.052	535.01	711.212	535.01	961.212	535.01
		3	12.79	2023.21	533.67	976.795	533.67	526.635	533.67	576.795	533.67	826.795	533.67
		3	29.29	2343.21	520.12	1043.21	520.12	593.052	520.12	643.212	520.12	893.212	520.12
		3	22.45	2796.01	530.12	996.009	530.12	545.849	530.12	596.009	530.12	846.009	530.12
		3	26.45	2116.01	530.24	816.011	530.24	365.851	530.24	416.011	530.24	666.011	530.24
		4	30.15	2412.01	538.46	1112.01	538.46	661.852	538.46	712.012	538.46	962.012	538.46
		4	44.16	3532.82	1080.02	2232.82	1080.02	1782.66	1080.02	1832.82	1080.02	2082.82	1080.02
		4	50	4000.02	986.24	2700.02	986.24	2249.86	1286.24	2300.02	986.24	2550.02	986.24
		4	32.14	2571.21	935.16	1271.21	935.16	821.053	935.16	871.213	935.16	1121.21	935.16
		4	55.14	4411.22	763.14	2141.22	763.14	1691.06	763.14	1741.22	763.14	1991.22	763.14
		4	41.23	3298.42	1040.12	1998.42	940.12	1548.26	940.12	1598.42	940.12	1848.42	940.12
		4	29.08	2326.41	520.12	1026.41	520.12	576.252	520.12	626.412	520.12	876.412	520.12
		4	30.14	2411.21	910.02	1111.21	910.02	661.052	910.02	711.212	910.02	961.212	910.02
		4	12.79	2023.21	522.13	976.795	522.13	526.635	522.13	576.795	522.13	826.795	522.13
		4	29.29	2343.21	915.23	1043.21	915.23	593.052	915.23	643.212	915.23	893.212	915.23
		4	18.49	2479.21	525.46	879.207	525.46	429.047	525.46	479.207	525.46	729.207	525.46
		4	19.46	2556.81	512.46	1056.81	512.46	606.648	512.46	656.808	512.46	906.808	512.46
		4	20.56	2644.81	500.12	1034.81	500.12	584.648	500.12	634.808	500.12	884.808	500.12
		4	24.13	1930.41	518.26	1030.41	518.26	580.25	518.26	630.41	518.26	880.41	518.26
		4	28.47	2277.61	522.14	977.611	522.14	527.451	522.14	577.611	522.14	827.611	522.14
		4	30.12	2409.61	516.23	1109.61	516.23	659.452	516.23	709.612	516.23	959.612	516.23
		4	24.15	1932.01	508.76	632.01	508.76	181.85	508.76	232.01	508.76	482.01	508.76
		4	14.11	2128.81	710.46	928.48	510.46	478.32	510.46	528.48	510.46	778.48	510.46
		5	23.58	4641.23	747.35	2341.23	547.35	1891.07	547.35	1941.23	547.35	2191.23	547.35
		5	17.56	3466	1040.12	2166	1040.12	1715.84	1040.12	1766	1040.12	2016	1040.12
		5	18.31	5052.3	599.45	2752.3	599.45	2302.14	599.45	2352.3	599.45	2602.3	599.45
		5	26.33	5081.2	603.12	2781.2	603.12	2331.04	1003.12	2381.2	603.12	2631.2	603.12
		5	25.98	5041.5	634.56	2741.5	634.56	2291.34	1034.56	2341.5	634.56	2591.5	634.56
		5	16.01	2970.2	676.3	1670.2	676.3	1220.04	676.3	1270.2	676.3	1520.2	676.3
		5	17.48	2820.1	966.54	1020.1	666.54	569.94	666.54	620.1	666.54	870.1	666.54
		5	18.89	2564.3	854.12	1564.3	754.12	1114.14	754.12	1164.3	754.12	1414.3	754.12
		5	19.14	2781.2	850.64	1581.2	750.64	1131.04	750.64	1181.2	750.64	1431.2	750.64
		5	15.66	2643.1	980.15	1443.1	880.15	992.94	880.15	1043.1	880.15	1293.1	880.15
		5	17.14	2723.5	965.64	1623.5	765.64	1173.34	765.64	1223.5	765.64	1473.5	765.64
		5	18.22	2746.1	866.45	1746.1	866.45	1295.94	866.45	1346.1	866.45	1596.1	866.45
		5	30.41	1881.4	777.12	1881.4	777.12	1431.24	777.12	1481.4	777.12	1731.4	777.12
		5	31.17	2553.1	745.13	1953.1	745.13	1502.94	745.13	1553.1	745.13	1803.1	745.13
		5	32.87	2542.5	738.45	1742.5	738.45	1292.34	738.45	1342.5	738.45	1592.5	738.45
		5	45.62	2926	1120.66	1626	1120.66	1175.84	1120.66	1226	1120.66	1476	1120.66
		5	29.08	3801.2	1005.46	2501.2	1005.46	2051.04	1005.46	2101.2	1005.46	2351.2	1005.46
		5	30.14	3841.5	1105.46	2541.5	1105.46	2091.34	1105.46	2141.5	1105.46	2391.5	1105.46
	B试验	1	12.79	4281.4	1115.32	2981.4	1115.32	2531.24	1115.32	2581.4	1115.32	2831.4	1115.32
		1	29.29	2998.7	1004.25	1698.7	1004.25	1248.54	1004.25	1298.7	1004.25	1548.7	1004.25
		1	28.45	5094	984.89	2094	984.89	1643.84	984.89	1694	984.89	1944	984.89
		1	24.13	4002.3	888.45	2702.3	888.45	2252.14	888.45	2302.3	888.45	2552.3	888.45
		1	29.13	3781.5	1046.63	2481.5	1046.63	2031.34	1046.63	2081.5	1046.63	2331.5	1046.63
		1	26.11	3647.8	1161.24	2347.8	1161.24	1897.64	1161.24	1947.8	1161.24	2197.8	1161.24
		1	24.59	3941.5	1222.15	2641.5	1222.15	2191.34	1222.15	2241.5	1222.15	2491.5	1222.15
		1	30.8	3772	1182.56	2472	1182.56	2021.84	1182.56	2072	1182.56	2322	1182.56
		1	45.66	2324	888.64	1024	888.64	573.84	888.64	624	888.64	874	888.64
		1	41.38	3251.6	1204.56	1951.6	1204.56	1501.44	1204.56	1551.6	1204.56	1801.6	1204.56
		1	32.13	2841.6	881.45	1541.6	881.45	1091.44	881.45	1141.6	881.45	1391.6	881.45
		1	34.52	5074.6	544.35	2774.6	544.35	2324.44	544.35	2374.6	544.35	2624.6	544.35
		1	30.14	3466	840.12	2166	840.12	1715.84	940.12	1766	840.12	2016	840.12
		1	41.2	4552.3	799.45	2252.3	799.45	1802.14	999.45	1852.3	799.45	2102.3	799.45
		1	42.13	4781.2	793.12	2481.2	793.12	2031.04	1093.12	2081.2	793.12	2331.2	793.12
		1	44.51	4941.5	734.56	2641.5	734.56	2191.34	734.56	2241.5	734.56	2491.5	734.56
		1	46.31	2750.2	626.3	1450.2	726.3	1000.04	726.3	1050.2	726.3	1300.2	726.3
		1	32.15	1620.1	616.54	1320.1	716.54	869.94	716.54	920.1	716.54	1170.1	716.54
		2	41.87	2464.3	604.12	1164.3	604.12	714.14	604.12	764.3	604.12	1014.3	604.12
		2	24.86	2381.2	600.64	1081.2	600.64	631.04	600.64	681.2	600.64	931.2	600.64
		2	37.49	1843.1	630.15	943.1	630.15	492.94	630.15	543.1	630.15	793.1	630.15
		2	34.46	1923.5	715.64	1723.5	815.64	1273.34	815.64	1323.5	815.64	1573.5	815.64
		2	50.13	1946.1	716.45	1846.1	916.45	1395.94	916.45	1446.1	916.45	1696.1	916.45
		2	48.12	1981.4	727.12	1981.4	727.12	1531.24	727.12	1581.4	727.12	1831.4	727.12
		2	55.31	2553.1	895.13	953.1	695.13	502.94	695.13	553.1	695.13	803.1	695.13
		2	57.12	2542.5	888.45	842.5	688.45	392.34	688.45	442.5	688.45	692.5	688.45
		2	60.31	2966	950.66	1666	750.66	1215.84	750.66	1266	750.66	1516	750.66
		2	45.16	3781.2	945.46	2481.2	945.46	2031.04	945.46	2081.2	945.46	2331.2	945.46
		2	55.24	3641.5	905.46	2341.5	905.46	1891.34	905.46	1941.5	905.46	2191.5	905.46
		2	50.42	4081.4	915.32	2781.4	915.32	2331.24	915.32	2381.4	915.32	2631.4	915.32
		2	29.08	2898.7	884.25	1598.7	884.25	1148.54	884.25	1198.7	884.25	1448.7	884.25
		2	30.14	3394	983.89	2094	983.89	1643.84	983.89	1694	983.89	1944	983.89
		2	12.79	3802.3	838.45	2502.3	838.45	2052.14	838.45	2102.3	838.45	2352.3	838.45
		2	29.29	3581.5	796.63	2281.5	796.63	1831.34	796.63	1881.5	796.63	2131.5	796.63
		2	22.45	3447.8	851.24	2147.8	851.24	1697.64	851.24	1747.8	851.24	1997.8	851.24
		2	26.45	3641.5	842.15	2341.5	842.15	1891.34	842.15	1941.5	842.15	2191.5	842.15
		3	30.15	3272	922.56	1972	922.56	1521.84	922.56	1572	922.56	1822	922.56
		3	44.16	2024	838.64	1724	838.64	1273.84	838.64	1324	838.64	1574	838.64
		3	50	2951.6	850.56	1651.6	850.56	1201.44	850.56	1251.6	850.56	1501.6	850.56
		3	32.14	2541.6	831.45	1241.6	831.45	791.44	831.45	841.6	831.45	1091.6	831.45
		3	55.14	5074.6	814.35	2074.6	814.35	1624.44	814.35	1674.6	814.35	1924.6	814.35
		3	41.23	2510.41	883.01	810.408	483.01	360.248	483.01	410.408	483.01	660.408	483.01
		3	29.08	2948.81	477.52	1648.81	477.52	1198.65	477.52	1248.81	477.52	1498.81	477.52
		3	30.14	2809.61	468.15	1509.61	468.15	1059.45	468.15	1109.61	468.15	1359.61	468.15
		3	12.79	2409.61	490.15	1109.61	490.15	659.452	490.15	709.612	490.15	959.612	490.15
		3	29.29	2984.5	505.23	1684.5	505.23	1234.34	505.23	1284.5	505.23	1534.5	505.23
		3	18.49	3918.42	788.56	2618.42	488.56	2168.26	488.56	2218.42	488.56	2468.42	488.56
		3	19.46	2025.61	476.35	725.61	476.35	275.45	476.35	325.61	476.35	575.61	476.35
		3	20.56	2134.41	466.87	834.411	466.87	384.251	466.87	434.411	466.87	684.411	466.87
		3	24.13	3476.82	979.64	2176.82	979.64	1726.66	979.64	1776.82	979.64	2026.82	979.64
		3	28.47	1612.01	467.66	312.008	467.66	138.152	467.66	287.49	467.66	537.49	467.66
		3	30.12	3268.82	531.901	1968.82	531.901	1518.66	531.901	1568.82	531.901	1818.82	531.901
		3	24.15	2445.61	511.836	1145.61	511.836	695.452	511.836	745.612	511.836	995.612	511.836
		3	14.11	2504.81	763.726	1204.81	513.726	754.648	513.726	804.808	513.726	1054.81	513.726
		4	23.58	2540.01	502.821	1240.01	502.821	789.853	502.821	840.013	502.821	1090.01	502.821
		4	17.56	3076.02	522.763	1776.02	522.763	1325.86	522.763	1376.02	522.763	1626.02	522.763
		4	18.31	2687.21	496.45	1387.21	496.45	937.053	496.45	987.213	496.45	1237.21	496.45
		4	26.33	1932.01	477.23	732.01	477.23	281.85	477.23	332.01	477.23	582.01	477.23
		4	25.98	1878.41	458.16	578.409	458.16	128.249	458.16	178.409	458.16	428.409	458.16
		4	16.01	2212.02	499.68	912.016	499.68	461.856	499.68	512.016	499.68	762.016	499.68
		4	17.48	2276.01	488.15	976.011	488.15	525.851	488.15	576.011	488.15	826.011	488.15
		4	18.89	2402.41	472.15	1102.41	472.15	652.252	472.15	702.412	472.15	952.412	472.15
		4	19.14	2572.81	766.32	772.808	466.32	322.648	466.32	372.808	466.32	622.808	466.32
		4	15.66	3237.62	478.45	1937.62	478.45	1487.46	478.45	1537.62	478.45	1787.62	478.45
		4	17.14	1764.81	455.15	864.809	455.15	414.649	455.15	464.809	455.15	714.809	455.15
		4	18.22	2492.01	738.15	792.007	438.15	341.847	438.15	392.007	438.15	642.007	438.15
		4	30.41	1728.81	458.05	728.809	458.05	278.649	458.05	328.809	458.05	578.809	458.05
		4	31.17	2816.81	450.45	1516.81	650.45	1066.65	650.45	1116.81	650.45	1366.81	650.45
		4	32.87	2931.21	442.15	1631.21	842.15	1181.05	842.15	1231.21	842.15	1481.21	842.15
		4	45.62	2120.81	402.34	820.811	402.34	370.651	402.34	420.811	402.34	670.811	402.34
		4	29.08	1624.81	440.28	624.808	440.28	174.648	440.28	224.808	440.28	474.808	440.28
		4	30.14	2209.62	480.14	909.621	480.14	459.461	480.14	509.621	480.14	759.621	480.14
		5	12.79	2396.01	488.46	1096.01	488.46	645.852	488.46	696.012	488.46	946.012	488.46
		5	29.29	2374.41	485.12	1074.41	485.12	624.252	485.12	674.412	485.12	924.412	485.12
		5	28.45	2527.21	499.45	1227.21	699.45	777.053	699.45	827.213	699.45	1077.21	699.45
		5	24.13	2556.81	756.12	656.808	456.12	206.648	456.12	256.808	456.12	506.808	456.12
		5	29.13	3300.82	552.428	2000.82	552.428	1550.66	552.428	1600.82	552.428	1850.82	552.428
		5	26.11	2217.61	531.59	917.611	531.59	467.451	531.59	517.611	531.59	767.611	531.59
		5	24.59	1955.21	533.552	885.21	533.552	435.05	533.552	485.21	533.552	735.21	533.552
		5	30.8	2646.41	522.227	1346.41	722.227	896.253	722.227	946.413	722.227	1196.41	722.227
		5	45.66	3156.02	542.938	1856.02	842.938	1405.86	842.938	1456.02	842.938	1706.02	842.938
		5	41.38	2724.82	477.25	1424.82	777.25	974.659	777.25	1024.82	777.25	1274.82	777.25
		5	32.13	2836.01	485.12	1536.01	485.12	1085.85	485.12	1136.01	485.12	1386.01	485.12
		5	34.52	3960.02	712.07	2660.02	712.03	2209.86	712.03	2260.02	712.03	2510.02	712.03
		5	30.14	1796.81	477.14	796.809	477.14	346.649	477.14	396.809	477.14	646.809	477.14
		5	41.2	2636.01	968.02	636.008	468.02	185.848	468.02	236.008	468.02	486.008	468.02
		5	42.13	2412.81	830.12	712.807	430.12	262.647	430.12	312.807	430.12	562.807	430.12
		5	44.51	2788.01	498.25	1488.01	498.25	1037.85	498.25	1088.01	498.25	1338.01	498.25
		5	46.31	1797.61	444.12	697.609	444.12	247.449	444.12	297.609	444.12	547.609	444.12
		5	32.15	3482.42	804.15	2182.42	504.15	1732.26	504.15	1782.42	504.15	2032.42	504.15
		5	41.87	2291.21	938.47	691.21	438.47	241.05	438.47	291.21	438.47	541.21	438.47

## Sheet: seed number-dry matter amount
		Dry matter accumulation amount at early flowering		Dry matter accumulation during elongation to early flowering			Dry matter accumulation amount at full flowering	Inflorescence		non-inflorescence		Dry matter accumulation amount at Squaring stage	Inflorescence		non-inflorescence
多效唑试验		Kg/Hm2	单荚籽粒数（个）	Kg/Hm2	单荚籽粒数（个）		Kg/Hm2	Kg/Hm2	单荚籽粒数（个）	Kg/Hm2	单荚籽粒数（个）	Kg/Hm2	Kg/Hm2	单荚籽粒数（个）	Kg/Hm2	单荚籽粒数（个）
	1	886.409	2.685	536.249	2.685		2086.41	206.348	2.685	1880.06	2.685	736.409	72.8317	2.685	663.578	2.685
	1	904.807	3.7045	554.647	2.8045		2004.81	198.278	2.8045	1806.53	2.8045	754.807	74.6512	2.8045	680.156	2.8045
	1	864.807	3.6215	514.647	2.6215		2064.68	204.199	2.6215	1860.48	2.6215	714.807	70.6952	2.6215	644.112	2.6215
	1	806.411	2.5234	556.251	2.5234		2106.41	208.326	2.5234	1898.08	2.5234	656.411	64.9197	2.5234	591.491	2.5234
	1	778.41	2.7028	528.25	2.7028		2078.41	205.557	2.7028	1872.85	2.7028	628.41	62.1505	2.7028	566.26	2.7028
	1	880.81	3.7014	430.65	2.7014		2280.81	225.574	2.7014	2055.23	2.7014	730.81	72.2779	2.7014	658.532	2.7014
	1	908.407	3.5628	458.247	2.5628		2398.41	237.205	2.5628	2161.2	2.5628	758.407	75.0073	2.5628	683.4	2.5628
	1	711.208	3.6017	361.048	3.6017		2511.21	248.361	3.6017	2262.85	3.6017	561.208	55.504	3.6017	505.704	3.6017
	1	731.208	3.7516	381.048	3.7516		2531.21	250.339	3.7516	2280.87	3.7516	581.208	57.4821	3.7516	523.726	3.7516
	1	752.81	3.4835	402.65	3.4835		2252.81	222.805	3.4835	2030	3.4835	602.81	59.6186	3.4835	543.191	3.4835
	1	771.207	2.8213	421.047	2.8213		2371.21	234.515	2.8213	2136.69	2.8213	621.207	61.438	2.8213	559.769	2.8213
	1	757.607	4.7512	407.447	2.2512		2457.61	243.06	2.2512	2214.55	2.2512	607.607	60.093	2.2512	547.514	2.2512
	1	1132.81	5.03	682.652	3.03		2432.81	240.608	3.03	2192.2	3.03	982.812	97.2012	3.03	885.611	3.03
	1	1193.61	5	743.452	3.45		2493.61	246.621	3.45	2246.99	3.45	1043.61	103.214	3.45	940.398	3.45
	1	1329.61	6.06	879.453	4.06		2629.61	260.072	4.06	2369.54	4.06	1179.61	116.665	4.06	1062.95	4.06
	1	1349.62	6.9015	899.458	5.9015		3649.62	360.951	5.9015	3288.67	5.9015	1199.62	118.644	5.9015	1080.97	5.9015
	1	1026.41	5.1523	576.252	3.1523		2326.41	230.085	3.1523	2096.33	3.1523	876.412	86.6781	3.1523	789.734	3.1523
	1	1111.21	5.1014	661.052	5.1014		2411.21	238.472	5.1014	2172.74	5.1014	961.212	95.0649	5.1014	866.147	5.1014
	2	879.45	4.9657	429.29	3.9657		2023.21	200.097	3.9657	1823.11	3.9657	729.45	72.1434	3.9657	657.307	3.9657
	2	1043.21	6.8927	593.052	6.8927		2343.21	231.746	6.8927	2111.47	6.8927	893.212	88.3396	6.8927	804.872	6.8927
	2	976.011	5.2413	525.851	5.2413		2276.01	225.1	5.2413	2050.91	5.2413	826.011	81.6934	5.2413	744.318	5.2413
	2	630.41	4.916	380.25	4.916		1930.41	190.92	4.916	1739.49	4.916	480.41	47.513	4.916	432.897	4.916
	2	1030.41	7.1546	580.252	7.1546		2330.41	230.48	7.1546	2099.93	7.1546	880.412	87.0737	7.1546	793.338	7.1546
	2	788.81	3.12	338.65	3.12		2088.81	206.586	3.12	1882.22	3.12	638.81	63.1791	3.12	575.631	3.12
	2	1067.21	7.16	617.05	7.16		1967.21	194.559	4.16	1772.65	7.16	917.21	90.7131	4.16	826.497	7.16
	2	1164.01	5.2013	713.852	5.2013		2464.01	243.694	5.2013	2220.32	5.2013	1014.01	100.287	5.2013	913.725	5.2013
	2	2352.82	6.1224	1902.66	6.1224		3652.82	361.268	6.1224	3291.55	6.1224	2202.82	217.861	6.1224	1984.96	6.1224
	2	2010.42	6.2531	1560.26	6.2531		3310.42	327.404	6.2531	2983.01	6.2531	1860.42	183.997	6.2531	1676.42	6.2531
	2	1270.41	5.0746	820.253	3.0746		2570.41	254.217	3.0746	2316.2	3.0746	1120.41	110.81	3.0746	1009.6	3.0746
	2	1461.61	5.2512	1011.45	5.2512		2761.61	273.127	5.2512	2488.49	5.2512	1311.61	129.72	5.2512	1181.89	5.2512
	2	1111.21	5.0412	661.052	5.0412		2411.21	238.472	5.0412	2172.74	5.0412	961.212	95.0649	5.0412	866.147	5.0412
	2	1996.02	6.17	1545.86	6.17		3296.02	325.98	6.17	2970.04	6.17	1846.02	182.573	6.17	1663.44	6.17
	2	1570.42	6.74	1120.26	6.74		3370.42	333.338	6.74	3037.08	6.74	1420.42	140.481	6.74	1279.94	6.74
	2	1650.82	6.8214	1200.66	6.8214		3560.82	352.169	6.8214	3208.65	6.8214	1500.82	148.433	6.8214	1352.39	6.8214
	2	1404.82	6.0026	954.659	5.726		3704.82	366.411	5.726	3338.41	5.726	1254.82	124.103	5.726	1130.72	5.726
	2	1272.01	6.1046	821.853	5.01046		2572.01	254.375	5.01046	2317.64	5.01046	1122.01	110.968	5.01046	1011.04	5.01046
	3	2049.62	6.584	1599.46	6.584		3349.62	331.281	6.584	3018.34	6.584	1899.62	187.874	6.584	1711.74	6.584
	3	1088.81	5.6023	638.65	5.6023		1988.81	196.695	5.6023	1792.11	5.6023	938.81	92.8493	5.6023	845.961	5.6023
	3	1699.21	6.5514	1249.05	6.5514		2999.21	296.626	6.5514	2702.59	6.5514	1549.21	153.219	6.5514	1396	6.5514
	3	1456.81	6.2069	1006.65	6.2069		2756.81	272.652	6.2069	2484.16	6.2069	1306.81	129.245	6.2069	1177.57	6.2069
	3	2710.42	7.2624	2260.26	7.2624		4010.42	396.635	7.8624	3613.79	7.2624	2560.42	253.228	7.8624	2307.19	7.2624
	3	2549.62	6.9413	2099.46	6.9413		3849.62	380.732	7.6413	3468.89	6.9413	2399.62	237.325	7.6413	2162.29	6.9413
	3	2124.82	6.0148	1674.66	6.0148		4424.82	437.62	7.0148	3987.2	6.0148	1974.82	195.312	7.0148	1779.51	6.0148
	3	2969.62	7.5125	2519.46	8.0125		4569.62	451.941	8.0125	4117.68	8.0125	2819.62	278.864	8.0125	2540.76	8.0125
	3	2524.82	7.6716	2074.66	7.6716		4824.82	477.18	7.8716	4347.64	7.6716	2374.82	234.873	7.8716	2139.95	7.6716
	3	2312.82	6.0847	1862.66	6.0847		3612.82	357.312	6.0847	3255.51	6.0847	2162.82	213.905	7.0847	1948.91	6.0847
	3	2119.22	6.7712	1669.06	6.7712		4419.22	437.066	7.7712	3982.16	6.7712	1969.22	194.758	7.7712	1774.46	6.7712
	3	2733.62	6.6425	2283.46	7.6425		4033.62	398.929	7.7425	3634.69	7.6425	2583.62	255.523	7.7425	2328.1	7.6425
	3	1026.41	5.3451	576.252	5.3451		2326.41	230.085	5.3451	2096.33	5.3451	876.412	86.6781	5.3451	789.734	5.3451
	3	1111.21	6.3501	661.052	6.3501		2411.21	238.472	6.3501	2172.74	6.3501	961.212	95.0649	6.3501	866.147	6.3501
	3	976.795	5.3367	526.635	5.3367		2023.21	200.097	5.3367	1823.11	5.3367	826.795	81.7709	5.3367	745.024	5.3367
	3	1043.21	5.2012	593.052	5.2012		2343.21	231.746	5.2012	2111.47	5.2012	893.212	88.3396	5.2012	804.872	5.2012
	3	996.009	5.3012	545.849	5.3012		2796.01	276.528	5.3012	2519.48	5.3012	846.009	83.6712	5.3012	762.338	5.3012
	3	816.011	5.3024	365.851	5.3024		2116.01	209.276	5.3024	1906.73	5.3024	666.011	65.8692	5.3024	600.141	5.3024
	4	1112.01	5.3846	661.852	5.3846		2412.01	238.551	5.3846	2173.46	5.3846	962.012	95.144	5.3846	866.868	5.3846
	4	2232.82	7.1002	1782.66	5.1002		3532.82	349.4	5.1002	3183.42	5.1002	2082.82	205.993	8.1002	1876.82	5.1002
	4	2700.02	7.8624	2249.86	7.8624		4000.02	395.606	7.8624	3604.41	7.8624	2550.02	252.2	7.8624	2297.82	7.8624
	4	1271.21	6.3516	821.053	4.3516		2571.21	254.296	4.3516	2316.92	4.3516	1121.21	110.889	4.3516	1010.32	4.3516
	4	2141.22	7.6314	1691.06	7.6314		4411.22	436.275	7.6314	3974.95	7.6314	1991.22	196.934	7.6314	1794.29	7.6314
	4	1998.42	6.4012	1548.26	6.4012		3298.42	326.217	6.4012	2972.2	6.4012	1848.42	182.81	7.4012	1665.61	6.4012
	4	1026.41	5.2012	576.252	4.2012		2326.41	230.085	4.2012	2096.33	4.2012	876.412	86.6781	4.2012	789.734	4.2012
	4	1111.21	7.1002	661.052	5.1002		2411.21	238.472	5.1002	2172.74	5.1002	961.212	95.0649	5.1002	866.147	5.1002
	4	976.795	5.2213	526.635	4.2213		2023.21	200.097	4.2213	1823.11	4.2213	826.795	81.7709	4.2213	745.024	4.2213
	4	1043.21	5.1523	593.052	4.1523		2343.21	231.746	4.1523	2111.47	4.1523	893.212	88.3396	4.1523	804.872	4.1523
	4	879.207	5.2546	429.047	4.2546		2479.21	245.196	4.2546	2234.01	4.2546	729.207	72.1194	4.2546	657.088	4.2546
	4	1056.81	5.1246	606.648	4.1246		2556.81	252.871	4.1246	2303.94	4.1246	906.808	89.6843	4.1246	817.123	4.1246
	4	1034.81	5.0012	584.648	4.0012		2644.81	261.574	4.0012	2383.23	4.0012	884.808	87.5085	4.0012	797.3	4.0012
	4	1030.41	5.1826	580.25	4.1826		1930.41	190.92	4.1826	1739.49	4.1826	880.41	87.0735	4.1826	793.336	4.1826
	4	977.611	5.2214	527.451	4.2214		2277.61	225.258	4.2214	2052.35	4.2214	827.611	81.8517	4.2214	745.76	4.2214
	4	1109.61	5.1623	659.452	5.1623		2409.61	238.313	5.1623	2171.3	5.1623	959.612	94.9067	5.1623	864.705	5.1623
	4	632.01	5.0876	381.85	2.5876		1932.01	191.078	2.5876	1740.93	2.5876	482.01	47.6713	2.5876	434.338	2.5876
	4	928.48	5.1046	578.32	4.1046		2128.81	210.541	4.1046	1918.26	4.1046	778.48	76.9925	4.1046	701.487	4.1046
	5	2341.23	6.4735	1891.07	6.4735		4641.23	459.023	7.4735	4182.21	6.4735	2191.23	216.715	7.4735	1974.51	6.4735
	5	2166	8.4012	1715.84	7.4012		3466	342.791	7.4012	3123.21	7.4012	2016	199.385	7.4012	1816.62	7.4012
	5	2752.3	5.9945	2302.14	7.9945		5052.3	499.678	7.9945	4552.62	7.9945	2602.3	257.37	7.9945	2344.93	7.9945
	5	2781.2	7.0312	2331.04	7.0312		5081.2	502.536	7.0312	4578.66	7.0312	2631.2	260.229	7.0312	2370.97	7.0312
	5	2741.5	7.3456	2291.34	7.3456		5041.5	498.61	7.3456	4542.89	7.3456	2591.5	256.302	7.3456	2335.2	7.3456
	5	1670.2	6.763	1220.04	6.763		2970.2	293.756	6.763	2676.44	6.763	1520.2	150.349	6.763	1369.85	6.763
	5	1020.1	6.6654	569.94	6.6654		2820.1	278.911	6.6654	2541.19	6.6654	870.1	86.0538	6.6654	784.046	6.6654
	5	1564.3	7.5412	1114.14	7.5412		2564.3	253.612	7.5412	2310.69	7.5412	1414.3	139.876	7.5412	1274.42	7.5412
	5	1581.2	7.5064	1131.04	7.5064		2781.2	275.064	7.5064	2506.14	7.5064	1431.2	141.547	7.5064	1289.65	7.5064
	5	1443.1	6.8015	992.94	6.8015		2643.1	261.405	6.8015	2381.69	6.8015	1293.1	127.889	6.8015	1165.21	6.8015
	5	1623.5	7.6564	1173.34	7.6564		2723.5	269.357	7.6564	2454.14	7.6564	1473.5	145.731	7.6564	1327.77	7.6564
	5	1746.1	6.6645	1295.94	6.6645		2746.1	271.592	6.6645	2474.51	6.6645	1596.1	157.856	6.6645	1438.24	6.6645
	5	1881.4	7.7712	1431.24	7.7712		1881.4	186.073	5.46	1695.33	7.7712	1731.4	171.237	5.46	1560.16	7.7712
	5	1953.1	7.4513	1502.94	7.4513		2553.1	252.504	7.4513	2300.6	7.4513	1803.1	178.329	7.4513	1624.77	7.4513
	5	1742.5	7.3845	1292.34	7.3845		2542.5	251.456	7.3845	2291.04	7.3845	1592.5	157.5	7.3845	1435	7.3845
	5	1626	6.2066	1175.84	6.2066		2926	289.385	6.2066	2636.62	6.2066	1476	145.978	6.2066	1330.02	6.2066
	5	2501.2	7.0546	2051.04	7.0546		3801.2	375.943	7.0546	3425.26	7.0546	2351.2	232.536	7.0546	2118.66	7.0546
	5	2541.5	7.0546	2091.34	7.0546		3841.5	379.929	7.0546	3461.57	7.0546	2391.5	236.522	7.0546	2154.98	7.0546
B试验	1	2981.4	8.1532	2531.24	8.1532		4281.4	423.435	8.1532	3857.96	8.1532	2831.4	280.029	8.1532	2551.37	8.1532
	1	1698.7	6.0425	1248.54	6.0425		2998.7	296.575	6.0425	2702.13	6.0425	1548.7	153.168	6.0425	1395.53	6.0425
	1	2094	7.8489	1643.84	7.8489		5094	503.802	7.98489	4590.2	7.8489	1944	192.264	7.98489	1751.74	7.8489
	1	2702.3	8.5845	2252.14	8.1845		4002.3	395.832	8.1845	3606.47	8.1845	2552.3	252.425	8.1845	2299.87	8.1845
	1	2481.5	8.4663	2031.34	8.0663		3781.5	373.995	8.0663	3407.51	8.0663	2331.5	230.588	8.0663	2100.91	8.0663
	1	2347.8	7.6124	1897.64	7.6124		3647.8	360.771	7.6124	3287.03	7.6124	2197.8	217.365	7.6124	1980.44	7.6124
	1	2641.5	7.2215	2191.34	7.2215		3941.5	389.819	7.2215	3551.68	7.2215	2491.5	246.412	7.2215	2245.09	7.2215
	1	2472	7.8256	2021.84	7.8256		3772	373.055	7.8256	3398.95	7.8256	2322	229.648	7.8256	2092.35	7.8256
	1	1024	6.8864	573.84	6.8864		2324	229.846	6.8864	2094.15	6.8864	874	86.4396	6.8864	787.56	6.8864
	1	1951.6	6.0456	1501.44	6.0456		3251.6	321.587	6.0456	2930.01	6.0456	1801.6	178.18	6.0456	1623.42	6.0456
	1	1541.6	5.8145	1091.44	5.8145		2841.6	281.037	5.8145	2560.56	5.8145	1391.6	137.631	5.8145	1253.97	5.8145
	1	2774.6	6.4435	2324.44	6.4435		5074.6	501.884	7.6435	4572.72	6.4435	2624.6	259.576	7.6435	2365.02	6.4435
	1	2166	8.4012	1715.84	8.4012		3466	342.791	8.4012	3123.21	8.4012	2016	199.385	8.4012	1816.62	8.4012
	1	2252.3	6.9945	1802.14	6.9945		4552.3	450.227	6.9945	4102.07	6.9945	2102.3	207.92	6.9945	1894.38	6.9945
	1	2481.2	6.9312	2031.04	6.9312		4781.2	472.866	6.9312	4308.33	6.9312	2331.2	230.558	6.9312	2100.64	6.9312
	1	2641.5	7.3456	2191.34	7.3456		4941.5	488.72	7.3456	4452.78	7.3456	2491.5	246.412	7.3456	2245.09	7.3456
	1	1450.2	7.263	1000.04	7.263		2750.2	271.998	7.263	2478.2	7.263	1300.2	128.591	7.263	1171.61	7.263
	1	1320.1	7.1654	869.94	4.1654		1620.1	160.23	4.1654	1459.87	4.1654	1170.1	115.724	4.1654	1054.38	4.1654
	2	1164.3	6.0412	714.14	3.0412		2464.3	243.722	3.0412	2220.58	3.0412	1014.3	100.315	3.0412	913.985	3.0412
	2	1081.2	6.0064	631.04	3.0064		2381.2	235.503	3.0064	2145.7	3.0064	931.2	92.0967	3.0064	839.103	3.0064
	2	943.1	6.3015	492.94	3.3015		1843.1	182.285	3.3015	1660.82	3.3015	793.1	78.4385	3.3015	714.662	3.3015
	2	1723.5	6.1564	1273.34	6.1564		1923.5	190.236	6.1564	1733.26	6.1564	1573.5	155.621	6.1564	1417.88	6.1564
	2	1846.1	6.1645	1395.94	6.1645		1946.1	192.471	6.1645	1753.63	6.1645	1696.1	167.746	6.1645	1528.35	6.1645
	2	1981.4	7.2712	1531.24	7.2712		1981.4	195.963	4.2712	1785.44	7.2712	1831.4	181.127	7.2712	1650.27	7.2712
	2	953.1	6.9513	502.94	6.9513		2553.1	252.504	6.9513	2300.6	6.9513	803.1	79.4275	6.9513	723.673	6.9513
	2	842.5	6.8845	492.34	2.8845		2542.5	251.456	2.8845	2291.04	2.8845	692.5	68.489	2.8845	624.011	2.8845
	2	1666	7.5066	1215.84	7.5066		2966	293.341	7.5066	2672.66	7.5066	1516	149.934	7.5066	1366.07	7.5066
	2	2481.2	7.4546	2031.04	7.4546		3781.2	373.965	7.4546	3407.24	7.4546	2331.2	230.558	7.4546	2100.64	7.4546
	2	2341.5	7.0546	1891.34	7.0546		3641.5	360.148	7.0546	3281.35	7.0546	2191.5	216.742	7.0546	1974.76	7.0546
	2	2781.4	7.1532	2331.24	7.1532		4081.4	403.655	7.1532	3677.75	7.1532	2631.4	260.248	7.1532	2371.15	7.1532
	2	1598.7	6.8425	1148.54	6.8425		2898.7	286.685	6.8425	2612.02	6.8425	1448.7	143.278	6.8425	1305.42	6.8425
	2	2094	7.8389	1643.84	7.8389		3394	335.67	7.8389	3058.33	7.8389	1944	192.264	7.8389	1751.74	7.8389
	2	2502.3	6.3845	2052.14	6.3845		3802.3	376.052	6.3845	3426.25	6.3845	2352.3	232.645	6.3845	2119.65	6.3845
	2	2281.5	7.9663	1831.34	7.9663		3581.5	354.214	7.9663	3227.29	7.9663	2131.5	210.808	7.9663	1920.69	7.9663
	2	2147.8	7.5124	1697.64	7.5124		3447.8	340.991	7.5124	3106.81	7.5124	1997.8	197.585	7.5124	1800.22	7.5124
	2	2341.5	7.4215	1891.34	7.4215		3641.5	360.148	7.4215	3281.35	7.4215	2191.5	216.742	7.4215	1974.76	7.4215
	3	1972	6.2256	1521.84	6.2256		3272	323.604	6.2256	2948.4	6.2256	1822	180.198	6.2256	1641.8	6.2256
	3	1724	6.3864	1273.84	6.3864		2024	200.176	6.3864	1823.82	6.3864	1574	155.67	6.3864	1418.33	6.3864
	3	1651.6	6.5056	1201.44	6.5056		2951.6	291.916	6.5056	2659.68	6.5056	1501.6	148.51	6.5056	1353.09	6.5056
	3	1241.6	5.3145	791.44	5.3145		2541.6	251.367	5.3145	2290.23	5.3145	1091.6	107.96	5.3145	983.64	5.3145
	3	2074.6	7.1435	1624.44	7.1435		5074.6	501.884	7.1435	4572.72	7.1435	1924.6	190.345	7.1435	1734.25	7.1435
	3	810.408	4.8301	360.248	4.8301		2510.41	248.282	4.8301	2262.13	4.8301	660.408	65.315	4.8301	595.093	4.8301
	3	1648.81	4.7752	1198.65	4.7752		2948.81	291.641	4.7752	2657.17	4.7752	1498.81	148.234	4.7752	1350.58	4.7752
	3	1509.61	4.6815	1059.45	4.6815		2809.61	277.874	4.6815	2531.74	4.6815	1359.61	134.467	4.6815	1225.15	4.6815
	3	1109.61	4.9015	659.452	4.9015		2409.61	238.313	4.9015	2171.3	4.9015	959.612	94.9067	4.9015	864.705	4.9015
	3	1684.5	5.0523	1234.34	5.0523		2984.5	295.17	5.0523	2689.33	5.0523	1534.5	151.764	5.0523	1382.74	5.0523
	3	2618.42	7.8856	2168.26	7.8856		3918.42	387.536	7.8856	3530.88	7.8856	2468.42	244.129	7.8856	2224.29	7.8856
	3	725.61	3.7635	475.45	3.7635		2025.61	200.335	3.7635	1825.28	3.7635	575.61	56.9285	3.7635	518.682	3.7635
	3	834.411	5.6687	484.251	4.6687		2134.41	211.096	4.6687	1923.32	4.6687	684.411	67.689	4.6687	616.722	4.6687
	3	2176.82	8.7964	1726.66	7.964		3476.82	343.861	7.964	3132.96	7.964	2026.82	200.454	7.964	1826.36	7.964
	3	705	2.97	438.152	2.97		1612.01	159.429	2.97	1452.58	2.97	537.49	53.1584	2.97	484.332	2.97
	3	1968.82	6.31901	1518.66	6.31901		3268.82	323.29	6.31901	2945.53	6.31901	1818.82	179.883	6.31901	1638.93	6.31901
	3	1145.61	5.11836	695.452	5.11836		2445.61	241.874	5.11836	2203.74	5.11836	995.612	98.4671	5.11836	897.145	5.11836
	3	1204.81	5.13726	754.648	5.13726		2504.81	247.728	5.13726	2257.08	5.13726	1054.81	104.322	5.13726	950.486	5.13726
	4	1240.01	5.02821	789.853	5.02821		2540.01	251.21	5.02821	2288.8	5.02821	1090.01	107.803	5.02821	982.209	5.02821
	4	1776.02	5.22763	1325.86	5.22763		3076.02	304.221	5.22763	2771.79	5.22763	1626.02	160.815	5.22763	1465.2	5.22763
	4	1387.21	4.9645	937.053	6.9645		2687.21	265.768	6.9645	2421.45	6.9645	1237.21	122.362	6.9645	1114.85	6.9645
	4	732.01	4.7723	281.85	4.7723		1932.01	191.078	4.7723	1740.93	4.7723	582.01	57.5614	4.7723	524.448	4.7723
	4	578.409	4.5816	328.249	4.5816		1878.41	185.777	4.5816	1692.63	4.5816	428.409	42.3702	4.5816	386.039	4.5816
	4	912.016	4.9968	461.856	4.9968		2212.02	218.771	4.9968	1993.25	4.9968	762.016	75.3642	4.9968	686.652	4.9968
	4	976.011	4.8815	525.851	4.8815		2276.01	225.1	4.8815	2050.91	4.8815	826.011	81.6934	4.8815	744.318	4.8815
	4	1102.41	4.7215	652.252	4.7215		2402.41	237.601	4.7215	2164.81	4.7215	952.412	94.1946	4.7215	858.217	4.7215
	4	772.808	3.6632	322.648	3.6632		2572.81	254.454	3.6632	2318.35	3.6632	622.808	61.5964	3.6632	561.211	3.6632
	4	1937.62	4.7845	1487.46	5.7845		3237.62	320.204	5.7845	2917.41	5.7845	1787.62	176.797	5.7845	1610.82	5.7845
	4	864.809	4.5515	414.649	4.5515		1764.81	174.542	4.5515	1590.27	4.5515	714.809	70.6954	4.5515	644.113	4.5515
	4	792.007	3.3815	341.847	3.3815		2492.01	246.462	3.3815	2245.55	3.3815	642.007	63.4952	3.3815	578.512	3.3815
	4	728.809	3.5805	378.649	3.5805		1728.81	170.981	3.5805	1557.83	3.5805	578.809	57.2448	3.5805	521.564	3.5805
	4	1516.81	6.5045	1066.65	6.5045		2816.81	278.586	6.5045	2538.23	6.5045	1366.81	135.179	6.5045	1231.63	6.5045
	4	1631.21	5.4215	1181.05	5.4215		2931.21	289.9	5.4215	2641.31	5.4215	1481.21	146.494	5.4215	1334.72	5.4215
	4	820.811	4.0234	370.651	4.0234		2120.81	209.75	4.0234	1911.06	4.0234	670.811	66.3439	4.0234	604.467	4.0234
	4	624.808	3.4028	174.648	3.4028		1624.81	160.695	3.4028	1464.11	3.4028	474.808	46.959	3.4028	427.849	3.4028
	4	909.621	5.8014	459.461	4.8014		2209.62	218.534	4.8014	1991.09	4.8014	759.621	75.1274	4.8014	684.494	4.8014
	5	1096.01	4.8846	645.852	4.8846		2396.01	236.968	4.8846	2159.04	4.8846	946.012	93.5616	4.8846	852.45	4.8846
	5	1074.41	4.8512	624.252	4.8512		2374.41	234.832	4.8512	2139.58	4.8512	924.412	91.4253	4.8512	832.987	4.8512
	5	1227.21	6.9945	777.053	6.9945		2527.21	249.944	6.9945	2277.27	6.9945	1077.21	106.538	6.9945	970.675	6.9945
	5	656.808	4.5612	306.648	4.5612		2556.81	252.871	4.5612	2303.94	4.5612	506.808	50.1238	4.5612	456.684	4.5612
	5	2000.82	6.52428	1550.66	6.52428		3300.82	326.454	6.52428	2974.36	6.52428	1850.82	183.048	6.52428	1667.77	6.52428
	5	917.611	4.3159	467.451	4.3159		2217.61	219.324	4.3159	1998.29	4.3159	767.611	75.9176	4.3159	691.694	4.3159
	5	885.21	5.33552	435.05	5.33552		1955.21	193.372	5.33552	1761.84	5.33552	735.21	72.7131	5.33552	662.497	5.33552
	5	1346.41	7.22227	896.253	7.22227		2646.41	261.733	7.22227	2384.68	7.22227	1196.41	118.327	7.22227	1078.09	7.22227
	5	1856.02	5.42938	1405.86	5.42938		3156.02	312.133	5.42938	2843.88	5.42938	1706.02	168.727	5.42938	1537.29	5.42938
	5	1424.82	6.7725	974.659	6.7725		2724.82	269.488	6.7725	2455.33	6.7725	1274.82	126.081	6.7725	1148.74	6.7725
	5	1536.01	4.8512	1085.85	4.8512		2836.01	280.485	4.8512	2555.53	4.8512	1386.01	137.078	4.8512	1248.94	4.8512
	5	2660.02	7.1203	2209.86	7.1203		3960.02	391.65	7.1203	3568.37	7.1203	2510.02	248.244	7.1203	2261.78	7.1203
	5	796.809	4.7714	346.649	4.7714		1796.81	177.706	4.7714	1619.1	4.7714	646.809	63.9701	4.7714	582.839	4.7714
	5	636.008	4.6802	485.848	4.6802		2636.01	260.704	4.6802	2375.3	4.6802	486.008	48.0667	4.6802	437.941	4.6802
	5	772.807	4.3012	362.647	4.3012		2412.81	238.629	4.3012	2174.18	4.3012	562.807	55.6622	4.3012	507.145	4.3012
	5	1488.01	4.9825	1037.85	5.9825		2788.01	275.738	5.9825	2512.28	5.9825	1338.01	132.331	5.9825	1205.68	5.9825
	5	697.609	3.4412	447.449	3.4412		1797.61	177.786	3.4412	1619.82	3.4412	547.609	54.1591	3.4412	493.45	3.4412
	5	2182.42	7.0415	1732.26	7.0415		3482.42	344.415	7.0415	3138	7.0415	2032.42	201.008	7.0415	1831.41	7.0415
	5	691.21	3.5847	441.05	3.5847		2291.21	226.603	3.5847	2064.6	3.5847	541.21	53.5263	3.5847	487.684	3.5847

## Sheet: nitrogen accumulation amount 
		full flowering stage														Squaring stage											early flowering stage				成熟期
多效唑试验		Aboveground biomass (total)			Inflorescence						non-inflorescence					Inflorescence						non-inflorescence					Aboveground biomass (total)				地上生物量（总）
	1	干物质 Kg/Hm2	N含量2.73 %	N积累量Kg/Hm2	干物质 Kg/Hm2	N含量3.21 %	N积累量Kg/Hm2	单荚籽粒数（个）	花序N分配比例	单荚籽粒数（个）	干物质 Kg/Hm2	N含量3.21 %	N积累量Kg/Hm2	单荚籽粒数（个）		干物质 Kg/Hm2	N含量2.47 %	N积累量Kg/Hm2	单荚籽粒数（个）	花序N分配比例	单荚籽粒数（个）	干物质 Kg/Hm2	N含量2.47 %	N积累量Kg/Hm2	单荚籽粒数（个）		干物质 Kg/Hm2	N含量2.86 %	N积累量Kg/Hm2		干物质 Kg/Hm2	N含量 %	N积累量Kg/Hm2
	1	2086.41	2.019	72.159	206.348	2.019	10.8333	3.685	0.293	3.5876	1880.06	2.019	61.3257	2.685		72.8317		6.59894	2.685	0.193	4.1876	663.578		16.3904	2.685		886.409		25.3513
	1	2004.81	2.001	69.9312	198.278	2.001	10.613	3.8045	0.28	2.8845	1806.53	2.001	59.3183	2.8045		74.6512		6.64389	2.8045	0.18	4.0945	680.156		16.7998	2.8045		904.807		25.8775
	1	2064.68	2.026	71.5658	204.199	2.026	10.7746	3.6215	0.275	3.27	1860.48	2.026	60.7911	2.6215		70.6952		6.54617	2.6215	0.175	5.87	644.112		15.9096	2.6215		864.807		24.7335
	1	2106.41	2.004	72.705	208.326	2.004	10.8873	3.5234	0.267	4.4064	1898.08	2.004	61.8177	2.5234		64.9197		6.40352	2.5234	0.167	5.8064	591.491		14.6098	2.5234		806.411		23.0633
	1	2078.41	2.005	71.9406	205.557	2.005	10.8117	3.7028	0.266	4.0412	1872.85	2.005	61.1289	2.7028		62.1505		6.33512	2.7028	0.166	5.7412	566.26		13.9866	2.7028		778.41		22.2625
	1	2280.81	2	77.466	225.574	2	11.3582	4.7014	0.264	4.0746	2055.23	2	66.1078	2.7014		72.2779		6.58526	2.7014	0.164	5.7746	658.532		16.2657	2.7014		880.81		25.1912
	1	2398.41	2.006	80.6765	237.205	2.006	11.6757	4.5628	0.261	4.12	2161.2	2.006	69.0008	2.5628		75.0073		6.65268	2.5628	0.161	5.72	683.4		16.88	2.5628		908.407		25.9804
	1	2511.21	2.006	83.756	248.361	2.006	11.9803	3.6017	0.254	3.3015	2262.85	2.006	71.7757	3.6017		55.504		6.17095	3.6017	0.154	4.7015	505.704		12.4909	3.6017		711.208		20.3405
	1	2531.21	2.018	84.302	250.339	2.018	12.0343	4.7516	0.251	4.1815	2280.87	2.018	72.2677	3.7516		57.4821		6.21981	3.7516	0.151	4.8815	523.726		12.936	3.7516		731.208		20.9125
	1	2252.81	2.008	76.7016	222.805	2.008	11.2826	4.4835	0.255	3.4028	2030	2.008	65.419	3.4835		59.6186		6.27258	3.4835	0.155	4.4028	543.191		13.4168	3.4835		752.81		21.5304
	1	2371.21	2.003	79.9339	234.515	2.003	11.6023	4.8213	0.252	4.45	2136.69	2.003	68.3317	2.8213		61.438		6.31752	2.8213	0.152	4.45	559.769		13.8263	2.8213		771.207		22.0565
	1	2457.61	2.014	82.2927	243.06	2.014	11.8355	4.2512	0.25	3.9234	2214.55	2.014	70.4571	2.2512		60.093		6.2843	2.2512	0.15	3.9234	547.514		13.5236	2.2512		757.607		21.6676
	1	2432.81	2.022	81.6158	240.608	2.022	11.7686	4.03	0.253	3.5805	2192.2	2.022	69.8472	3.03		97.2012		7.20087	3.03	0.153	3.5805	885.611		21.8746	3.03		1132.81		32.3984
	1	2493.61	2.006	83.2756	246.621	2.006	11.9328	3.45	0.243	3.6017	2246.99	2.006	71.3429	3.45		103.214		7.3494	3.45	0.143	3.6017	940.398		23.2278	3.45		1193.61		34.1373
	1	2629.61	2	86.9884	260.072	2	12.3	8.06	0.241	4.8215	2369.54	2	74.6885	4.06		116.665		7.68163	4.06	0.141	3.6215	1062.95		26.2548	4.06		1329.61		38.0269
	1	3649.62	2	114.835	360.951	2	15.054	5.9015	0.246	3.6632	3288.67	2	99.7806	5.9015		118.644		7.7305	5.9015	0.146	3.6632	1080.97		26.7001	5.9015		1349.62		38.5991
	1	2326.41	1.999	78.711	230.085	1.999	11.4813	4.1523	0.24	3.685	2096.33	1.999	67.2297	3.1523		86.6781		6.94095	3.1523	0.14	3.685	789.734		19.5064	3.1523		1026.41		29.3554
	2	2411.21	2.022	81.0261	238.472	2.022	11.7103	5.1014	0.234	3.7028	2172.74	2.022	69.3158	5.1014		95.0649		7.1481	5.1014	0.134	3.7028	866.147		21.3938	5.1014		1111.21		31.7807
	2	2023.21	2.007	70.4335	200.097	2.007	10.6627	3.9657	0.231	4.7635	1823.11	2.007	59.7708	3.9657		72.1434		6.58194	3.9657	0.131	4.7635	657.307		16.2355	3.9657		879.45		25.1523
	2	2343.21	2.005	79.1697	231.746	2.005	11.5267	6.8927	0.233	3.8045	2111.47	2.005	67.643	6.8927		88.3396		6.98199	6.8927	0.133	3.8045	804.872		19.8803	6.8927		1043.21		29.8359
	2	2276.01	2.037	77.3351	225.1	2.037	11.3452	5.2413	0.237	3.9657	2050.91	2.037	65.9899	5.2413		81.6934		6.81783	5.2413	0.137	3.9657	744.318		18.3847	5.2413		976.011		27.9139
	2	1930.41	2	67.9002	190.92	2	10.4121	4.916	0.222	3.5012	1739.49	2	57.4881	4.916		47.513		5.97357	4.916	0.122	3.5012	432.897		10.6925	4.916		630.41		18.0297
	2	2330.41	2.008	78.8202	230.48	2.008	11.4921	7.1546	0.22	4.0234	2099.93	2.008	67.3281	7.1546		87.0737		6.95072	7.1546	0.12	4.0234	793.338		19.5954	7.1546		1030.41		29.4698
	2	2088.81	2.014	72.2245	206.586	2.014	10.8398	3.12	0.224	4.03	1882.22	2.014	61.3847	3.12		63.1791		6.36052	3.12	0.124	4.03	575.631		14.2181	3.12		788.81		22.56
	2	1967.21	2.025	68.9048	194.559	2.025	10.5115	4.16	0.221	3.1046	1772.65	2.025	58.3934	4.16		90.7131		7.04061	4.16	0.121	3.1046	826.497		20.4145	7.16		1067.21		30.5222
	2	2464.01	2.007	82.4675	243.694	2.007	11.8528	5.2013	0.218	4.1246	2220.32	2.007	70.6147	5.2013		100.287		7.27709	5.2013	0.118	4.1246	913.725		22.569	5.2013		1164.01		33.2908
	2	3652.82	2.018	114.922	361.268	2.018	15.0626	6.1224	0.219	4.1523	3291.55	2.018	99.8593	6.1224		217.861		10.1812	6.1224	0.119	4.1523	1984.96		49.0284	6.1224		2352.82		67.2906
	2	3310.42	2.011	105.574	327.404	2.011	14.1381	6.2531	0.214	4.1523	2983.01	2.011	91.4362	6.2531		183.997		9.34473	6.2531	0.114	4.1523	1676.42		41.4076	6.2531		2010.42		57.4979
	2	2570.41	2.005	85.3723	254.217	2.005	12.1401	3.0746	0.214	4.16	2316.2	2.005	73.2322	3.0746		110.81		7.53701	3.0746	0.114	4.16	1009.6		24.9372	3.0746		1270.41		36.3338
	2	2761.61	2.022	90.5921	273.127	2.022	12.6564	6.2512	0.217	4.1654	2488.49	2.022	77.9357	5.2512		129.72		8.00409	5.2512	0.117	4.1654	1181.89		29.1928	5.2512		1461.61		41.8022
	2	2411.21	2.013	81.0261	238.472	2.013	11.7103	5.0412	0.22	4.1826	2172.74	2.013	69.3158	5.0412		95.0649		7.1481	5.0412	0.12	4.1826	866.147		21.3938	5.0412		1111.21		31.7807
	2	3296.02	2.029	105.181	325.98	2.029	14.0992	6.17	0.218	4.2012	2970.04	2.029	91.082	6.17		182.573		9.30955	6.17	0.118	4.2012	1663.44		41.0871	6.17		1996.02		57.0861
	2	3370.42	2.015	107.212	333.338	2.015	14.3001	6.74	0.219	4.2213	3037.08	2.015	92.9123	6.74		140.481		8.26988	6.74	0.119	5.97213	1279.94		31.6144	6.74		1570.42		44.9139
	2	3560.82	2.028	112.41	352.169	2.028	14.8142	6.8214	0.217	4.2214	3208.65	2.028	97.5961	6.8214		148.433		8.46628	6.8214	0.117	5.8214	1352.39		33.4039	6.8214		1650.82		47.2134
	2	3704.82	2.025	116.342	366.411	2.025	15.203	6.726	0.215	4.2512	3338.41	2.025	101.139	5.726		124.103		7.86534	5.726	0.115	4.2512	1130.72		27.9287	5.726		1404.82		40.1778
	3	2572.01	2.02	85.416	254.375	2.02	12.1444	5.01046	0.219	4.2546	2317.64	2.02	73.2715	5.01046		110.968		7.54092	5.01046	0.119	4.2546	1011.04		24.9728	5.01046		1272.01		36.3796
	3	3349.62	2.002	106.645	331.281	2.002	14.244	6.584	0.218	4.2712	3018.34	2.002	92.4006	6.584		187.874		9.44049	6.584	0.118	4.2712	1711.74		42.28	6.584		2049.62		58.619
	3	1988.81	2.001	69.4945	196.695	2.001	10.5698	5.6023	0.215	4.3012	1792.11	2.001	58.9247	5.6023		92.8493		7.09338	5.6023	0.115	4.3012	845.961		20.8952	5.6023		1088.81		31.14
	3	2999.21	2.024	97.0786	296.626	2.024	13.2979	7.5514	0.222	4.3159	2702.59	2.024	83.7807	6.5514		153.219		8.58451	6.5514	0.122	4.3159	1396		34.4811	6.5514		1699.21		48.5975
	3	2756.81	2.029	90.461	272.652	2.029	12.6434	6.2069	0.224	4.4412	2484.16	2.029	77.8176	6.2069		129.245		7.99236	6.2069	0.124	4.4412	1177.57		29.0859	6.2069		1456.81		41.6649
	3	4010.42	2.007	124.684	396.635	2.007	16.0281	7.8624	0.223	4.4835	3613.79	2.007	108.656	7.8624		253.228		11.0547	7.8624	0.123	4.4835	2307.19		56.9876	7.2624		2710.42		77.518
	3	3849.62	2	120.295	380.732	2	15.594	7.6413	0.221	4.5515	3468.89	2	104.701	7.6413		237.325		10.6619	7.6413	0.121	4.5515	2162.29		53.4087	6.9413		2549.62		72.9191
	3	4424.82	1.996	135.998	437.62	1.996	17.147	7.0148	0.217	4.5612	3987.2	1.996	118.851	7.0148		195.312		9.62421	7.0148	0.117	4.5612	1779.51		43.9539	6.0148		2124.82		60.7699
	3	4569.62	2.017	139.951	451.941	2.017	17.538	8.39	0.237	4.5628	4117.68	2.017	122.413	8.0125		278.864		11.6879	8.0125	0.137	4.5628	2540.76		62.7567	8.0125		2969.62		84.9312
	3	4824.82	2	146.918	477.18	2	18.227	8.2716	0.246	4.5816	4347.64	2	128.691	7.8716		234.873		10.6014	7.8716	0.146	4.5816	2139.95		52.8568	7.6716		2524.82		72.21
	3	3612.82	2.004	113.83	357.312	2.004	14.9546	8.0847	0.241	4.6687	3255.51	2.004	98.8753	6.0847		213.905		10.0835	7.0847	0.141	4.6687	1948.91		48.1382	6.0847		2312.82		66.1466
	3	4419.22	2	135.845	437.066	2	17.1319	7.7712	0.278	4.6802	3982.16	2	118.713	7.7712		194.758		9.61053	7.7712	0.178	4.6802	1774.46		43.8293	6.7712		2119.22		60.6098
	3	4033.62	1.998	125.318	398.929	1.998	16.0908	7.7425	0.289	4.6815	3634.69	1.998	109.227	7.7425		255.523		11.1114	7.7425	0.189	4.6815	2328.1		57.504	7.6425		2733.62		78.1815
	3	2326.41	2.003	78.711	230.085	2.003	11.4813	5.3451	0.221	4.7014	2096.33	2.003	67.2297	5.3451		86.6781		6.94095	5.3451	0.121	4.7014	789.734		19.5064	5.3451		1026.41		29.3554
	3	2411.21	2.018	81.0261	238.472	2.018	11.7103	6.3501	0.214	4.7215	2172.74	2.018	69.3158	6.3501		95.0649		7.1481	6.3501	0.114	4.7215	866.147		21.3938	6.3501		1111.21		31.7807
	3	2023.21	2.012	70.4335	200.097	2.012	10.6627	5.3367	0.213	4.7516	1823.11	2.012	59.7708	5.3367		81.7709		6.81974	5.3367	0.113	4.7516	745.024		18.4021	5.3367		976.795		27.9363
	3	2343.21	2.024	79.1697	231.746	2.024	11.5267	5.2012	0.211	4.7714	2111.47	2.024	67.643	5.2012		88.3396		6.98199	5.2012	0.111	4.7714	804.872		19.8803	5.2012		1043.21		29.8359
	3	2796.01	2.004	91.531	276.528	2.004	12.7492	5.3012	0.213	4.7723	2519.48	2.004	78.7818	5.3012		83.6712		6.86668	5.3012	0.113	4.7723	762.338		18.8297	5.3012		996.009		28.4859
	4	2116.01	2.013	72.9671	209.276	2.013	10.9132	5.3024	0.214	4.7752	1906.73	2.013	62.0539	5.3024		65.8692		6.42697	5.3024	0.114	4.7752	600.141		14.8235	5.3024		816.011		23.3379
	4	2412.01	2.012	81.0479	238.551	2.012	11.7124	5.3846	0.213	4.8014	2173.46	2.012	69.3355	5.3846		95.144		7.15006	5.3846	0.113	4.8014	866.868		21.4116	5.3846		1112.01		31.8035
	4	3532.82	2.002	111.646	349.4	2.002	14.7386	6.1002	0.224	4.8213	3183.42	2.002	96.9073	5.1002		205.993		9.88803	8.1002	0.124	4.8213	1876.82		46.3576	5.1002		2232.82		63.8586
	4	4000.02	2.029	124.401	395.606	2.029	16.0001	7.8624	0.234	4.8301	3604.41	2.029	108.4	7.8624		252.2		11.0293	7.8624	0.134	4.8301	2297.82		56.7562	7.8624		2700.02		77.2206
	4	2571.21	2.03	85.3941	254.296	2.03	12.1423	5.3516	0.251	4.8512	2316.92	2.03	73.2518	4.3516		110.889		7.53896	4.3516	0.151	4.8512	1010.32		24.955	4.3516		1271.21		36.3567
	4	4411.22	2.011	135.626	436.275	2.011	17.1103	7.6314	0.261	4.8512	3974.95	2.011	118.516	7.6314		196.934		9.66427	7.6314	0.161	4.8512	1794.29		44.3189	7.6314		2141.22		61.239
	4	3298.42	2.016	105.247	326.217	2.016	14.1057	6.4012	0.275	4.8815	2972.2	2.016	91.141	6.4012		182.81		9.31542	7.4012	0.175	4.8815	1665.61		41.1405	6.4012		1998.42		57.1547
	4	2326.41	2.023	78.711	230.085	2.023	11.4813	4.2012	0.241	4.8846	2096.33	2.023	67.2297	4.2012		86.6781		6.94095	4.2012	0.141	4.8846	789.734		19.5064	4.2012		1026.41		29.3554
	4	2411.21	2.019	81.0261	238.472	2.019	11.7103	5.1002	0.226	4.9015	2172.74	2.019	69.3158	5.1002		95.0649		7.1481	5.1002	0.126	4.9015	866.147		21.3938	5.1002		1111.21		31.7807
	4	2023.21	2.001	70.4335	200.097	2.001	10.6627	4.2213	0.245	4.916	1823.11	2.001	59.7708	4.2213		81.7709		6.81974	4.2213	0.145	4.916	745.024		18.4021	4.2213		976.795		27.9363
	4	2343.21	2.026	79.1697	231.746	2.026	11.5267	4.1523	0.201	4.9968	2111.47	2.026	67.643	4.1523		88.3396		6.98199	4.1523	0.101	4.9968	804.872		19.8803	4.1523		1043.21		29.8359
	4	2479.21	2.004	82.8824	245.196	2.004	11.8939	4.2546	0.204	5.01046	2234.01	2.004	70.9885	4.2546		72.1194		6.58135	4.2546	0.104	5.01046	657.088		16.2301	4.2546		879.207		25.1453
	4	2556.81	2.005	85.0009	252.871	2.005	12.1034	4.1246	0.208	5.02821	2303.94	2.005	72.8975	4.1246		89.6843		7.0152	4.1246	0.108	5.02821	817.123		20.183	4.1246		1056.81		30.2247
	4	2644.81	2	87.4033	261.574	2	12.341	4.0012	0.219	5.0412	2383.23	2	75.0623	4.0012		87.5085		6.96146	4.0012	0.119	5.0412	797.3		19.6933	4.0012		1034.81		29.5955
	4	1930.41	2.006	67.9002	190.92	2.006	10.4121	4.1826	0.206	5.0523	1739.49	2.006	57.4881	4.1826		87.0735		6.95072	4.1826	0.106	5.0523	793.336		19.5954	4.1826		1030.41		29.4697
	4	2277.61	2.006	77.3788	225.258	2.006	11.3496	4.2214	0.207	5.1002	2052.35	2.006	66.0292	4.2214		81.8517		6.82174	4.2214	0.107	5.1002	745.76		18.4203	4.2214		977.611		27.9597
	4	2409.61	2.018	80.9824	238.313	2.018	11.706	5.1623	0.204	5.1014	2171.3	2.018	69.2765	5.1623		94.9067		7.1442	5.1623	0.104	5.1014	864.705		21.3582	5.1623		1109.61		31.7349
	4	1932.01	2.008	67.9439	191.078	2.008	10.4164	2.5876	0.206	5.11836	1740.93	2.008	57.5274	2.5876		47.6713		5.97748	2.5876	0.106	5.11836	434.338		10.7282	2.5876		632.01		18.0755
	5	2128.81	2.003	73.3164	210.541	2.003	10.9478	4.1046	0.202	5.13726	1918.26	2.003	62.3686	4.1046		76.9925		6.70172	4.1046	0.102	5.13726	701.487		17.3267	4.1046		928.48		26.5545
	5	4641.23	2.014	141.906	459.023	2.014	17.7313	7.4735	0.212	5.1623	4182.21	2.014	124.174	7.4735		216.715		10.1529	7.4735	0.112	5.1623	1974.51		48.7705	6.4735		2341.23		66.9592
	5	3466	2.022	109.822	342.791	2.022	14.5582	7.4012	0.203	5.2012	3123.21	2.022	95.2636	7.4012		199.385		9.7248	7.4012	0.103	5.2012	1816.62		44.8704	7.4012		2166		61.9476
	5	5052.3	2.006	153.128	499.678	2.006	18.8412	7.9945	0.2	5.2013	4552.62	2.006	134.287	7.9945		257.37		11.157	7.9945	0.1	5.2013	2344.93		57.9198	7.9945		2752.3		78.7158
	5	5081.2	2	153.917	502.536	2	18.9192	7.0312	0.201	5.72763	4578.66	2	134.998	7.0312		260.229		11.2276	7.0312	0.101	5.72763	2370.97		58.563	7.0312		2781.2		79.5423
	5	5041.5	2	152.833	498.61	2	18.812	7.3456	0.207	5.6413	4542.89	2	134.021	7.3456		256.302		11.1307	7.3456	0.107	5.6413	2335.2		57.6794	7.3456		2741.5		78.4069
	5	2970.2	1.999	96.2865	293.756	1.999	13.2195	6.763	0.204	5.3012	2676.44	1.999	83.0669	6.763		150.349		8.51363	6.763	0.104	5.3012	1369.85		33.8353	6.763		1670.2		47.7677
	5	2820.1	2.022	92.1887	278.911	2.022	12.8143	6.6654	0.204	5.3024	2541.19	2.022	79.3745	6.6654		86.0538		6.92553	6.6654	0.104	5.3024	784.046		19.3659	6.6654		1020.1		29.1749
	5	2564.3	2.007	85.2054	253.612	2.007	12.1236	7.5412	0.209	5.3145	2310.69	2.007	73.0818	7.5412		139.876		8.25493	7.5412	0.109	5.3145	1274.42		31.4783	7.5412		1564.3		44.739
	5	2781.2	2.005	91.1268	275.064	2.005	12.7092	7.5064	0.218	5.63552	2506.14	2.005	78.4175	7.5064		141.547		8.29622	7.5064	0.118	5.63552	1289.65		31.8544	7.5064		1581.2		45.2223
	5	2643.1	2.037	87.3566	261.405	2.037	12.3364	6.8015	0.229	5.3367	2381.69	2.037	75.0203	6.8015		127.889		7.95886	6.8015	0.129	5.3367	1165.21		28.7807	6.8015		1443.1		41.2727
	5	2723.5	2	89.5516	269.357	2	12.5534	7.6564	0.233	5.8451	2454.14	2	76.9981	7.6564		145.731		8.39955	7.6564	0.133	5.8451	1327.77		32.7959	7.6564		1623.5		46.4321
	5	2746.1	2.008	90.1685	271.592	2.008	12.6145	6.6645	0.204	5.3516	2474.51	2.008	77.5541	6.6645		157.856		8.69904	6.6645	0.104	5.3516	1438.24		35.5246	6.6645		1746.1		49.9385
	5	1881.4	2.014	66.5622	186.073	2.014	10.2798	5.46	0.206	6.3846	1695.33	2.014	56.2824	5.46		171.237		9.02956	5.46	0.106	6.3846	1560.16		38.536	7.7712		1881.4		53.808
	5	2553.1	2.025	84.8996	252.504	2.025	12.0934	7.4513	0.206	6.4215	2300.6	2.025	72.8063	7.4513		178.329		9.20472	7.4513	0.106	6.4215	1624.77		40.1319	7.4513		1953.1		55.8587
	5	2542.5	2.007	84.6103	251.456	2.007	12.0648	7.3845	0.2	6.42938	2291.04	2.007	72.5455	7.3845		157.5		8.69025	7.3845	0.1	6.42938	1435		35.4445	7.3845		1742.5		49.8355
	5	2926	2.018	95.0798	289.385	2.018	13.1002	6.2066	0.199	6.46	2636.62	2.018	81.9796	6.2066		145.978		8.40566	6.2066	0.099	6.46	1330.02		32.8515	6.2066		1626		46.5036
	5	3801.2	2.011	118.973	375.943	2.011	15.4632	7.0546	0.197	5.6023	3425.26	2.011	103.51	7.0546		232.536		10.5436	7.0546	0.097	5.6023	2118.66		52.331	7.0546		2501.2		71.5343
B试验	1	3841.5	2.005	120.073	379.929	2.005	15.5721	7.0546	0.194	5.7845	3461.57	2.005	104.501	7.0546		236.522		10.6421	7.0546	0.094	5.7845	2154.98		53.228	7.0546		2541.5		72.6869
	1	4281.4	2.022	132.082	423.435	2.022	16.7598	8.1532	0.193	5.8145	3857.96	2.022	115.322	8.1532		280.029		11.7167	8.1532	0.093	5.8145	2551.37		63.0189	8.1532		2981.4		85.268
	1	2998.7	2.013	97.0645	296.575	2.013	13.2965	6.0425	0.196	5.9015	2702.13	2.013	83.768	6.0425		153.168		8.58325	6.0425	0.096	5.9015	1395.53		34.4696	6.0425		1698.7		48.5828
	1	5094	2.029	154.266	503.802	2.029	18.9538	7.98489	0.198	6.9825	4590.2	2.029	135.312	7.98489		192.264		9.54891	7.98489	0.098	6.9825	1751.74		43.2679	7.8489		2094		59.8884
	1	4002.3	2.015	124.463	395.832	2.015	16.0062	8.1845	0.187	5.0425	3606.47	2.015	108.457	8.1845		252.425		11.0349	8.1845	0.087	5.0425	2299.87		56.8069	8.1845		2702.3		77.2858
	1	3781.5	2.028	118.435	373.995	2.028	15.41	8.0663	0.186	6.0456	3407.51	2.028	103.025	8.0663		230.588		10.4955	8.0663	0.086	6.0456	2100.91		51.8925	8.0663		2481.5		70.9709
	1	3647.8	2.025	114.785	360.771	2.025	15.0491	7.6124	0.188	6.1002	3287.03	2.025	99.7359	7.6124		217.365		10.1689	7.6124	0.088	6.1002	1980.44		48.9167	7.6124		2347.8		67.1471
	1	3941.5	2.02	122.803	389.819	2.02	15.8421	7.2215	0.184	5.1224	3551.68	2.02	106.961	7.2215		246.412		10.8864	7.2215	0.084	5.1224	2245.09		55.4537	7.2215		2641.5		75.5469
	1	3772	2.002	118.176	373.055	2.002	15.3844	7.8256	0.189	5.1564	3398.95	2.002	102.791	7.8256		229.648		10.4723	7.8256	0.089	5.1564	2092.35		51.6811	7.8256		2472		70.6992
	1	2324	2.001	78.6452	229.846	2.001	11.4748	6.8864	0.195	5.1645	2094.15	2.001	67.1704	6.8864		86.4396		6.93506	6.8864	0.095	5.1645	787.56		19.4527	6.8864		1024		29.2864
	1	3251.6	2.024	103.969	321.587	2.024	13.9793	6.0456	0.194	7.77	2930.01	2.024	89.9894	6.0456		178.18		9.20105	6.0456	0.094	6.77	1623.42		40.0985	6.0456		1951.6		55.8158
	1	2841.6	2.029	92.7757	281.037	2.029	12.8723	5.8145	0.183	6.8066	2560.56	2.029	79.9034	5.8145		137.631		8.19948	5.8145	0.083	6.8066	1253.97		30.973	5.8145		1541.6		44.0898
	1	5074.6	2.007	153.737	501.884	2.007	18.9014	7.6435	0.182	6.7069	4572.72	2.007	134.835	7.6435		259.576		11.2115	7.6435	0.082	6.7069	2365.02		58.4161	6.4435		2774.6		79.3536
	1	3466	2	109.822	342.791	2	14.5582	8.4012	0.184	7.2256	3123.21	2	95.2636	8.4012		199.385		9.7248	8.4012	0.084	7.2256	1816.62		44.8704	8.4012		2166		61.9476
	1	4552.3	1.996	139.478	450.227	1.996	17.4912	7.9945	0.186	6.2512	4102.07	1.996	121.987	6.9945		207.92		9.93562	6.9945	0.086	6.2512	1894.38		46.7912	6.9945		2252.3		64.4158
	1	4781.2	2.017	145.727	472.866	2.017	18.1092	7.9312	0.184	5.2531	4308.33	2.017	127.618	6.9312		230.558		10.4948	6.9312	0.084	5.2531	2100.64		51.8859	6.9312		2481.2		70.9623
	1	4941.5	2	150.103	488.72	2	18.542	8.3456	0.188	5.31901	4452.78	2	131.561	7.3456		246.412		10.8864	7.3456	0.088	5.31901	2245.09		55.4537	7.3456		2641.5		75.5469
	1	2750.2	2.004	90.2805	271.998	2.004	12.6255	7.263	0.198	6.3501	2478.2	2.004	77.6549	7.263		128.591		7.9762	7.263	0.098	6.3501	1171.61		28.9387	7.263		1450.2		41.4757
	2	1620.1	2	59.4287	160.23	2	9.57427	4.1654	0.178	6.8845	1459.87	2	49.8545	4.1654		115.724		7.65839	4.1654	0.078	6.8845	1054.38		26.0431	4.1654		1320.1		37.7549
	2	2464.3	1.998	82.4754	243.722	1.998	11.8536	3.0412	0.168	6.8864	2220.58	1.998	70.6218	3.0412		100.315		7.27779	3.0412	0.068	6.8864	913.985		22.5754	3.0412		1164.3		33.299
	2	2381.2	2.003	80.2068	235.503	2.003	11.6292	3.0064	0.177	6.4012	2145.7	2.003	68.5775	3.0064		92.0967		7.07479	3.0064	0.077	6.4012	839.103		20.7259	3.0064		1081.2		30.9223
	2	1843.1	2.018	65.5166	182.285	2.018	10.1764	3.3015	0.176	6.2045	1660.82	2.018	55.3403	3.3015		78.4385		6.73743	3.3015	0.076	6.2045	714.662		17.6521	3.3015		943.1		26.9727
	2	1923.5	2.012	67.7116	190.236	2.012	10.3934	6.1564	0.175	5.5056	1733.26	2.012	57.3181	6.1564		155.621		8.64384	6.1564	0.075	5.5056	1417.88		35.0216	6.1564		1723.5		49.2921
	2	1946.1	2.024	68.3285	192.471	2.024	10.4545	6.1645	0.173	7.52428	1753.63	2.024	57.8741	6.1645		167.746		8.94333	6.1645	0.073	7.52428	1528.35		37.7503	6.1645		1846.1		52.7985
	2	1981.4	2.004	69.2922	195.963	2.004	10.5498	4.2712	0.172	6.584	1785.44	2.004	58.7424	4.2712		181.127		9.27385	7.2712	0.072	6.584	1650.27		40.7617	7.2712		1981.4		56.668
	2	2553.1	2.013	84.8996	252.504	2.013	12.0934	6.9513	0.171	6.6645	2300.6	2.013	72.8063	6.9513		79.4275		6.76186	6.9513	0.071	6.6645	723.673		17.8747	6.9513		953.1		27.2587
	2	2542.5	2.012	84.6103	251.456	2.012	12.0648	2.8845	0.173	5.4654	2291.04	2.012	72.5455	2.8845		68.489		6.49168	2.8845	0.073	5.4654	624.011		15.4131	2.8845		842.5		24.0955
	2	2966	2.002	96.1718	293.341	2.002	13.2082	7.5066	0.172	6.726	2672.66	2.002	82.9636	7.5066		149.934		8.50337	7.5066	0.072	6.726	1366.07		33.7418	7.5066		1666		47.6476
	2	3781.2	2.029	118.427	373.965	2.029	15.4092	7.4546	0.171	6.74	3407.24	2.029	103.018	7.4546		230.558		10.4948	7.4546	0.071	6.74	2100.64		51.8859	7.4546		2481.2		70.9623
	2	3641.5	2.03	114.613	360.148	2.03	15.0321	7.0546	0.17	6.763	3281.35	2.03	99.5809	7.0546		216.742		10.1535	7.0546	0.07	6.763	1974.76		48.7765	7.0546		2341.5		66.9669
	2	4081.4	2.011	126.622	403.655	2.011	16.2198	7.1532	0.176	6.7725	3677.75	2.011	110.402	7.1532		260.248		11.2281	7.1532	0.076	6.7725	2371.15		58.5674	7.1532		2781.4		79.548
	2	2898.7	2.016	94.3345	286.685	2.016	13.0265	6.8425	0.177	6.8015	2612.02	2.016	81.308	6.8425		143.278		8.33897	6.8425	0.077	6.8015	1305.42		32.2439	6.8425		1598.7		45.7228
	2	3394	2.023	107.856	335.67	2.023	14.3638	7.8389	0.169	6.8214	3058.33	2.023	93.4924	7.8389		192.264		9.54891	7.8389	0.069	6.8214	1751.74		43.2679	7.8389		2094		59.8884
	2	3802.3	2.019	119.003	376.052	2.019	15.4662	6.3845	0.168	6.8425	3426.25	2.019	103.537	6.3845		232.645		10.5463	6.3845	0.068	6.8425	2119.65		52.3555	6.3845		2502.3		71.5658
	2	3581.5	2.001	112.975	354.214	2.001	14.87	7.9663	0.166	6.8864	3227.29	2.001	98.1049	7.9663		210.808		10.0069	7.9663	0.066	6.8864	1920.69		47.4411	7.9663		2281.5		65.2509
	2	3447.8	2.026	109.325	340.991	2.026	14.5091	7.5124	0.162	6.8927	3106.81	2.026	94.8159	7.5124		197.585		9.68034	7.5124	0.062	6.8927	1800.22		44.4653	7.5124		2147.8		61.4271
	3	3641.5	2.004	114.613	360.148	2.004	15.0321	7.4215	0.164	6.9513	3281.35	2.004	99.5809	7.4215		216.742		10.1535	7.4215	0.064	6.9513	1974.76		48.7765	7.4215		2341.5		66.9669
	3	3272	2.005	104.526	323.604	2.005	14.0344	6.2256	0.164	6.9645	2948.4	2.005	90.4912	6.2256		180.198		9.25089	6.2256	0.064	6.9645	1641.8		40.5525	6.2256		1972		56.3992
	3	2024	2	70.4552	200.176	2	10.6648	6.3864	0.165	6.9945	1823.82	2	59.7904	6.3864		155.67		8.64506	6.3864	0.065	6.9945	1418.33		35.0327	6.3864		1724		49.3064
	3	2951.6	2.006	95.7787	291.916	2.006	13.1693	6.5056	0.163	7.8148	2659.68	2.006	82.6094	6.5056		148.51		8.46819	6.5056	0.063	7.8148	1353.09		33.4213	6.5056		1651.6		47.2358
	3	2541.6	2.006	84.5857	251.367	2.006	12.0623	5.3145	0.162	7.0312	2290.23	2.006	72.5234	5.3145		107.96		7.46662	5.3145	0.062	7.0312	983.64		24.2959	5.3145		1241.6		35.5098
	3	5074.6	2.018	153.737	501.884	2.018	18.9014	7.7435	0.163	7.0415	4572.72	2.018	134.835	7.1435		190.345		9.50152	7.1435	0.063	7.0415	1734.25		42.8361	7.1435		2074.6		59.3336
	3	2510.41	2.008	83.7341	248.282	2.008	11.9781	4.8301	0.162	7.0546	2262.13	2.008	71.756	4.8301		65.315		6.41328	4.8301	0.062	7.0546	595.093		14.6988	4.8301		810.408		23.1777
	3	2948.81	2.003	95.7026	291.641	2.003	13.1618	4.7752	0.166	7.2546	2657.17	2.003	82.5408	4.7752		148.234		8.46139	4.7752	0.066	7.2546	1350.58		33.3593	4.7752		1648.81		47.1561
	3	2809.61	2.014	91.9025	277.874	2.014	12.786	4.6815	0.161	7.0546	2531.74	2.014	79.1165	4.6815		134.467		8.12134	4.6815	0.061	7.0546	1225.15		30.2611	4.6815		1509.61		43.175
	3	2409.61	2.022	80.9824	238.313	2.022	11.706	4.9015	0.165	7.0203	2171.3	2.022	69.2765	4.9015		94.9067		7.1442	4.9015	0.065	5.0203	864.705		21.3582	4.9015		1109.61		31.7349
	3	2984.5	2.006	96.6769	295.17	2.006	13.2582	5.0523	0.163	7.5532	2689.33	2.006	83.4187	5.0523		151.764		8.54856	5.0523	0.063	5.5532	1382.74		34.1536	5.0523		1684.5		48.1767
	3	3918.42	2	122.173	387.536	2	15.7797	7.8856	0.162	7.7546	3530.88	2	106.393	7.8856		244.129		10.83	7.8856	0.062	6.7546	2224.29		54.94	7.8856		2618.42		74.8868
	3	2025.61	2	70.4992	200.335	2	10.6691	3.7635	0.161	7.5215	1825.28	2	59.83	3.7635		56.9285		6.20613	3.7635	0.061	6.5215	518.682		12.8114	3.7635		725.61		20.7524
	3	2134.41	1.999	73.4694	211.096	1.999	10.9629	4.6687	0.16	7.82227	1923.32	1.999	62.5065	4.6687		67.689		6.47192	4.6687	0.06	5.82227	616.722		15.233	4.6687		834.411		23.8641
	3	3476.82	2.022	110.117	343.861	2.022	14.5874	7.964	0.157	5.263	3132.96	2.022	95.5297	7.964		200.454		9.75123	7.964	0.057	5.263	1826.36		45.1112	7.964		2176.82		62.257
	3	1612.01	2.007	59.2078	159.429	2.007	9.55242	2.97	0.159	6.3456	1452.58	2.007	49.6554	2.97		53.1584		6.11301	2.97	0.059	6.3456	484.332		11.963	2.97		312.008		8.92343
	3	3268.82	2.005	104.439	323.29	2.005	14.0258	6.31901	0.158	7.3845	2945.53	2.005	90.4129	6.31901		179.883		9.24311	6.31901	0.058	6.3845	1638.93		40.4817	6.31901		1968.82		56.3081
	3	2445.61	2.037	81.9652	241.874	2.037	11.8032	5.11836	0.156	7.4012	2203.74	2.037	70.1621	5.11836		98.4671		7.23214	5.11836	0.056	6.4012	897.145		22.1595	5.11836		1145.61		32.7645
	4	2504.81	2	83.5812	247.728	2	11.963	5.13726	0.158	6.4215	2257.08	2	71.6183	5.13726		104.322		7.37674	5.13726	0.058	6.4215	950.486		23.477	5.13726		1204.81		34.4575
	4	2540.01	2.008	84.5423	251.21	2.008	12.058	5.02821	0.157	6.4513	2288.8	2.008	72.4843	5.02821		107.803		7.46275	5.02821	0.057	6.4513	982.209		24.2606	5.02821		1240.01		35.4644
	4	3076.02	2.014	99.1752	304.221	2.014	13.5052	5.22763	0.155	5.4546	2771.79	2.014	85.67	5.22763		160.815		8.77212	5.22763	0.055	5.4546	1465.2		36.1905	5.22763		1776.02		50.794
	4	2687.21	2.025	88.5609	265.768	2.025	12.4555	6.9645	0.154	7.4735	2421.45	2.025	76.1055	6.9645		122.362		7.82234	6.9645	0.054	7.4735	1114.85		27.5368	6.9645		1387.21		39.6743
	4	1932.01	2.007	67.9439	191.078	2.007	10.4164	4.7723	0.143	7.5064	1740.93	2.007	57.5274	4.7723		57.5614		6.22177	4.7723	0.043	7.5064	524.448		12.9539	4.7723		732.01		20.9355
	4	1878.41	2.018	66.4806	185.777	2.018	10.2717	4.5816	0.134	6.5066	1692.63	2.018	56.2089	4.5816		42.3702		5.84654	4.5816	0.034	6.5066	386.039		9.53517	4.5816		578.409		16.5425
	4	2212.02	2.011	75.588	218.771	2.011	11.1724	4.9968	0.152	6.5124	1993.25	2.011	64.4156	4.9968		75.3642		6.6615	4.9968	0.052	6.5124	686.652		16.9603	4.9968		912.016		26.0837
	4	2276.01	2.005	77.3351	225.1	2.005	11.3452	4.8815	0.158	6.5412	2050.91	2.005	65.9899	4.8815		81.6934		6.81783	4.8815	0.058	6.5412	744.318		18.3847	4.8815		976.011		27.9139
	4	2402.41	2.022	80.7858	237.601	2.022	11.6865	4.7215	0.156	7.5514	2164.81	2.022	69.0993	4.7215		94.1946		7.12661	4.7215	0.056	7.5514	858.217		21.198	4.7215		1102.41		31.529
	4	2572.81	2.013	85.4377	254.454	2.013	12.1466	3.6632	0.145	7.6124	2318.35	2.013	73.2911	3.6632		61.5964		6.32143	3.6632	0.045	6.6124	561.211		13.8619	3.6632		772.808		22.1023
	4	3237.62	2.029	103.587	320.204	2.029	13.9416	5.7845	0.143	6.6314	2917.41	2.029	89.6454	5.7845		176.797		9.16689	5.7845	0.043	6.6314	1610.82		39.7872	5.7845		1937.62		55.4158
	4	1764.81	2.015	63.3793	174.542	2.015	9.96498	4.5515	0.142	7.6413	1590.27	2.015	53.4143	4.5515		70.6954		6.54618	4.5515	0.042	6.6413	644.113		15.9096	4.5515		864.809		24.7335
	4	2492.01	2.028	83.2318	246.462	2.028	11.9284	3.3815	0.144	5.6435	2245.55	2.028	71.3034	3.3815		63.4952		6.36833	3.3815	0.044	5.6435	578.512		14.2893	3.3815		792.007		22.6514
	4	1728.81	2.025	62.3965	170.981	2.025	9.86778	3.5805	0.1456	6.6564	1557.83	2.025	52.5287	3.5805		57.2448		6.21395	3.5805	0.0456	5.6564	521.564		12.8826	3.5805		728.809		20.8439
	4	2816.81	2.02	92.099	278.586	2.02	12.8054	6.5045	0.148	6.7425	2538.23	2.02	79.2936	6.5045		135.179		8.13893	6.5045	0.048	6.7425	1231.63		30.4214	6.5045		1516.81		43.3809
	4	2931.21	2.002	95.2222	289.9	2.002	13.1143	5.4215	0.149	7.7435	2641.31	2.002	82.1079	5.4215		146.494		8.4184	5.4215	0.049	5.7435	1334.72		32.9676	5.4215		1631.21		46.6527
	4	2120.81	2.001	73.0981	209.75	2.001	10.9262	4.0234	0.147	6.7712	1911.06	2.001	62.1719	4.0234		66.3439		6.43869	4.0234	0.047	6.7712	604.467		14.9303	4.0234		820.811		23.4752
	4	1624.81	2.024	59.5573	160.695	2.024	9.58698	3.4028	0.143	7.8256	1464.11	2.024	49.9703	3.4028		46.959		5.95989	3.4028	0.043	5.8256	427.849		10.5679	3.4028		624.808		17.8695
	5	2209.62	2.029	75.5227	218.534	2.029	11.166	4.8014	0.144	6.8389	1991.09	2.029	64.3567	4.8014		75.1274		6.65565	4.8014	0.044	6.8389	684.494		16.907	4.8014		909.621		26.0152
	5	2396.01	2.007	80.6111	236.968	2.007	11.6692	4.8846	0.142	6.8624	2159.04	2.007	68.9419	4.8846		93.5616		7.11097	4.8846	0.042	6.8624	852.45		21.0555	4.8846		1096.01		31.3459
	5	2374.41	2	80.0214	234.832	2	11.6109	4.8512	0.145	7.8624	2139.58	2	68.4105	4.8512		91.4253		7.05821	4.8512	0.045	5.8624	832.987		20.5748	4.8512		1074.41		30.7282
	5	2527.21	1.996	84.1929	249.944	1.996	12.0235	6.9945	0.148	5.8856	2277.27	1.996	72.1694	6.9945		106.538		7.43148	6.9945	0.048	5.8856	970.675		23.9757	6.9945		1227.21		35.0983
	5	2556.81	2.017	85.0009	252.871	2.017	12.1034	4.5612	0.146	5.9312	2303.94	2.017	72.8975	4.5612		50.1238		6.03806	4.5612	0.046	5.9312	456.684		11.2801	4.5612		656.808		18.7847
	5	3300.82	2	105.312	326.454	2	14.1122	6.52428	0.148	6.964	2974.36	2	91.2001	6.52428		183.048		9.32128	6.52428	0.048	6.964	1667.77		41.1939	6.52428		2000.82		57.2234
	5	2217.61	2.004	75.7408	219.324	2.004	11.1875	4.3159	0.17	5.9663	1998.29	2.004	64.5532	4.3159		75.9176		6.67516	4.3159	0.07	5.9663	691.694		17.0848	4.3159		917.611		26.2437
	5	1955.21	2	68.5772	193.372	2	10.4791	5.33552	0.143	5.98489	1761.84	2	58.0982	5.33552		72.7131		6.59601	5.33552	0.043	5.98489	662.497		16.3637	5.33552		885.21		25.317
	5	2646.41	1.998	87.4471	261.733	1.998	12.3453	7.22227	0.142	6.9945	2384.68	1.998	75.1018	7.22227		118.327		7.72267	7.22227	0.042	6.9945	1078.09		26.6287	7.22227		1346.41		38.5074
	5	3156.02	2.003	101.359	312.133	2.003	13.7212	5.42938	0.145	6.9945	2843.88	2.003	87.638	5.42938		168.727		8.96755	5.42938	0.045	6.9945	1537.29		37.971	5.42938		1856.02		53.0821
	5	2724.82	2.018	89.5875	269.488	2.018	12.557	6.7725	0.139	8.06	2455.33	2.018	77.0305	6.7725		126.081		7.9142	6.7725	0.039	6.06	1148.74		28.3738	6.7725		1424.82		40.7498
	5	2836.01	2.012	92.6232	280.485	2.012	12.8572	4.8512	0.138	7.2663	2555.53	2.012	79.7659	4.8512		137.078		8.18583	4.8512	0.038	5.2663	1248.94		30.8487	4.8512		1536.01		43.93
	5	3960.02	2.024	123.309	391.65	2.024	15.8921	7.1203	0.13	8.0847	3568.37	2.024	107.416	7.1203		248.244		10.9316	7.1203	0.03	6.0847	2261.78		55.8659	7.1203		2660.02		76.0766
	5	1796.81	2.004	64.2529	177.706	2.004	10.0514	4.7714	0.134	8.1532	1619.1	2.004	54.2015	4.7714		63.9701		6.38006	4.7714	0.034	6.1532	582.839		14.3961	4.7714		796.809		22.7887
	5	2636.01	2.013	87.163	260.704	2.013	12.3172	4.6802	0.136	7.1845	2375.3	2.013	74.8458	4.6802		48.0667		5.98725	4.6802	0.036	5.1845	437.941		10.8172	4.6802		636.008		18.1898
	5	2412.81	2.012	81.0696	238.629	2.012	11.7146	4.3012	0.137	7.2716	2174.18	2.012	69.3551	4.3012		55.6622		6.17486	4.3012	0.037	5.2716	507.145		12.5265	4.3012		712.807		20.3863
	5	2788.01	2.002	91.3128	275.738	2.002	12.7276	5.9825	0.133	8.3456	2512.28	2.002	78.5851	5.9825		132.331		8.06858	5.9825	0.033	6.3456	1205.68		29.7804	5.9825		1488.01		42.5572
	5	1797.61	2.029	64.2747	177.786	2.029	10.0535	4.4412	0.138	7.39	1619.82	2.029	54.2212	3.4412		54.1591		6.13773	3.4412	0.038	5.39	493.45		12.1882	3.4412		697.609		19.9516
	5	3482.42	2.03	110.27	344.415	2.03	14.6025	7.0415	0.137	7.4012	3138	2.03	95.6675	7.0415		201.008		9.76491	7.0415	0.037	5.4012	1831.41		45.2358	7.0415		2182.42		62.4171

## Sheet: flower and pod numbers
				unit area						unit area						unit area						unit area
多效唑试验		full flowering stage	Inflorescence dry weight	flower numbers	Inflorescence dry weight	pod numbers		Squaring stage	Inflorescence dry weight	flower numbers	Inflorescence dry weight	pod numbers		full flowering stage	Nitrogen accumulation amount	flower numbers	Nitrogen accumulation amount	pod numbers		Squaring stage	Nitrogen accumulation amount	flower numbers	Nitrogen accumulation amount	pod numbers
	1	单位面积花序数	Kg/Hm2	*5.25个	Kg/Hm2	*3.25个			Kg/Hm2	*5.25个	Kg/Hm2	*3.25个			Kg/Hm2	*5.25个	Kg/Hm2	*3.25个			Kg/Hm2	*5.25个	Kg/Hm2	*3.25个
	1	1841.67	206.348	9668.77	206.348	5985.43			72.8317	9668.77	72.8317	5985.43			10.8333	9668.77	10.8333	5985.43			6.59894	9668.77	6.59894	5985.43
	1	1635.74	198.278	8587.64	198.278	5316.15			74.6512	8587.64	74.6512	5316.15			10.613	8587.64	10.613	5316.15			6.64389	8587.64	6.64389	5316.15
	1	1540.12	204.199	8085.63	204.199	5005.39			70.6952	8085.63	70.6952	5005.39			10.7746	8085.63	10.7746	5005.39			6.54617	8085.63	6.54617	5005.39
	1	1542.13	208.326	8096.18	208.326	5011.92			64.9197	8096.18	64.9197	5011.92			11.8873	8096.18	10.8873	5011.92			6.40352	8096.18	6.40352	5011.92
	1	1636.45	205.557	8591.36	205.557	5318.46			62.1505	8591.36	62.1505	5318.46			10.8117	8591.36	10.8117	5318.46			6.33512	8591.36	6.33512	5318.46
	1	1945.32	225.574	10212.9	225.574	6322.29			72.2779	10212.9	72.2779	6322.29			11.3582	10212.9	11.3582	6322.29			6.58526	10212.9	6.58526	6322.29
	1	1995.46	237.205	10476.2	237.205	5684.67			75.0073	10476.2	75.0073	6485.24			11.6757	10476.2	11.6757	6485.24			6.65268	10476.2	6.65268	6485.24
	1	2005.42	248.361	10528.5	248.361	6918.7			55.504	10528.5	55.504	6517.61			11.9803	10528.5	11.9803	6517.61			6.17095	10528.5	6.17095	6517.61
	1	2014.34	250.339	10575.3	250.339	6949.47			57.4821	10575.3	57.4821	6546.6			12.0343	10575.3	12.0343	6546.6			6.21981	10575.3	6.21981	6546.6
	1	1990.14	222.805	10448.2	222.805	6865.98			59.6186	10448.2	59.6186	6467.95			11.2826	10448.2	11.2826	6467.95			6.27258	10448.2	6.27258	6467.95
	1	1988.42	234.515	10439.2	234.515	6860.05			61.438	10439.2	61.438	6462.36			11.6023	10439.2	11.6023	6462.36			6.31752	10439.2	6.31752	6462.36
	1	1984.27	243.06	10417.4	243.06	6845.73			60.093	10417.4	60.093	6448.88			11.8355	10417.4	11.8355	6448.88			6.2843	10417.4	6.2843	6448.88
	1	1994.56	240.608	10471.4	240.608	6881.23			97.2012	10471.4	97.2012	6482.32			11.7686	10471.4	11.7686	6482.32			7.20087	10471.4	7.20087	6482.32
	1	1998.34	246.621	10491.3	246.621	6894.27			103.214	10491.3	103.214	6494.6			11.9328	10491.3	11.9328	6494.6			7.3494	10491.3	7.3494	6494.6
	1	2103.45	260.072	11043.1	260.072	7256.9			116.665	11043.1	116.665	6836.21			12.3	11043.1	12.3	6836.21			7.68163	11043.1	7.68163	6836.21
	1	2945.13	360.951	15461.9	360.951	9571.67			118.644	15461.9	118.644	9571.67			15.054	15461.9	15.054	10571.7			7.7305	14461.9	7.7305	8171.67
	1	1984.12	230.085	10416.6	230.085	6448.39			86.6781	10416.6	86.6781	6448.39			11.4813	10416.6	11.4813	6448.39			6.94095	10416.6	6.94095	6448.39
	2	1990.45	238.472	10449.9	238.472	6468.96			95.0649	10449.9	95.0649	6468.96			11.7103	10449.9	11.7103	6468.96			7.1481	10449.9	7.1481	6468.96
	2	1832.45	200.097	9620.36	200.097	5955.46			72.1434	9620.36	72.1434	5955.46			10.6627	9620.36	10.6627	5955.46			6.58194	9620.36	6.58194	5955.46
	2	1982.15	231.746	10406.3	231.746	6441.99			88.3396	10406.3	88.3396	6441.99			11.5267	10406.3	11.5267	6441.99			6.98199	10406.3	6.98199	6441.99
	2	1978.34	225.1	10386.3	225.1	6429.6			81.6934	10386.3	81.6934	6429.6			11.3452	10386.3	11.3452	6429.6			6.81783	10386.3	6.81783	6429.6
	2	1745.37	190.92	9163.19	190.92	5672.45			47.513	9163.19	47.513	5672.45			10.4121	9163.19	10.4121	5672.45			5.97357	9163.19	5.97357	5672.45
	2	1988.45	230.48	10439.4	230.48	6462.46			87.0737	10439.4	87.0737	6462.46			11.4921	10439.4	11.4921	6462.46			6.95072	10439.4	6.95072	6462.46
	2	1827.65	206.586	9595.16	206.586	5939.86			63.1791	9595.16	63.1791	5939.86			10.8398	9595.16	10.8398	5939.86			6.36052	9595.16	6.36052	5939.86
	2	1802.45	194.559	9462.86	194.559	5857.96			90.7131	9462.86	90.7131	5857.96			10.5115	9462.86	10.5115	5857.96			7.04061	9462.86	7.04061	5857.96
	2	2010.34	243.694	10554.3	243.694	6533.6			100.287	10554.3	100.287	6533.6			11.8528	10554.3	11.8528	6533.6			7.27709	10554.3	7.27709	6533.6
	2	2955.34	361.268	15515.5	361.268	9604.85			217.861	15515.5	217.861	9604.85			15.0626	15515.5	15.0626	9604.85			10.1812	15515.5	10.1812	9604.85
	2	2745.13	327.404	14411.9	327.404	8921.67			183.997	14411.9	183.997	8921.67			14.1381	14411.9	14.1381	9921.67			9.34473	14411.9	9.34473	8921.67
	2	2234.15	254.217	11729.3	254.217	7260.99			110.81	11729.3	110.81	7260.99			12.1401	11729.3	12.1401	7260.99			7.53701	11729.3	7.53701	4960.99
	2	2345.16	273.127	12312.1	273.127	7621.77			129.72	12312.1	129.72	7621.77			12.6564	12312.1	12.6564	7621.77			8.00409	12312.1	8.00409	7621.77
	2	1975.46	238.472	10371.2	238.472	6420.24			95.0649	10371.2	95.0649	6420.24			11.7103	10371.2	11.7103	6420.24			7.1481	10371.2	7.1481	6420.24
	2	2545.62	325.98	13364.5	325.98	8273.26			182.573	13364.5	182.573	8273.26	full flowering stage		14.0992	13364.5	14.0992	8273.26			9.30955	13364.5	9.30955	8273.26
	2	2645.13	333.338	13886.9	333.338	8596.67			140.481	13886.9	140.481	8596.67			14.3001	13886.9	14.3001	9596.67			8.26988	13886.9	8.26988	8596.67
	2	2883.45	352.169	15138.1	352.169	9371.21			148.433	15138.1	148.433	9371.21			14.8142	15138.1	14.8142	9371.21			8.46628	15138.1	8.46628	8571.21
	2	2997.25	366.411	15735.6	366.411	9741.06			124.103	15735.6	124.103	9741.06			15.203	15735.6	15.203	9741.06			7.86534	13735.6	7.86534	8741.06
	3	2245.13	254.375	11786.9	254.375	7296.67			110.968	11786.9	110.968	7296.67			12.1444	11786.9	12.1444	7296.67			7.54092	11786.9	7.54092	7296.67
	3	2815.24	331.281	14780	331.281	9149.53			187.874	14780	187.874	9149.53			14.244	14780	14.244	9149.53			9.44049	14780	9.44049	9149.53
	3	1786.34	196.695	9378.28	196.695	5805.6			92.8493	9378.28	92.8493	5805.6			10.5698	9378.28	10.5698	5805.6			7.09338	9378.28	7.09338	5805.6
	3	2241.35	296.626	11767.1	296.626	7284.39			153.219	11767.1	153.219	7284.39			13.2979	11767.1	13.2979	7284.39			8.58451	11767.1	8.58451	7284.39
	3	2345.15	272.652	12312	272.652	7621.74			129.245	12312	129.245	7621.74			12.6434	12312	12.6434	7621.74			7.99236	12312	7.99236	7621.74
	3	3012.13	396.635	15813.7	396.635	10693.1			253.228	15813.7	253.228	10693.1			16.0281	15813.7	16.0281	9789.42			11.0547	15813.7	11.0547	8789.42
	3	2875.16	380.732	15094.6	380.732	10206.8			237.325	15094.6	237.325	10206.8			15.594	15094.6	15.594	9344.27			10.6619	15094.6	10.6619	9344.27
	3	2945.26	437.62	15462.6	437.62	10455.7			195.312	15462.6	195.312	10455.7			17.147	15462.6	17.147	9572.1			9.62421	15462.6	9.62421	9572.1
	3	2857.46	451.941	15001.7	451.941	10144			278.864	15001.7	278.864	10144			17.538	15001.7	17.538	9286.75			11.6879	16101.7	11.6879	9286.75
	3	2895.12	477.18	15199.4	477.18	10277.7			234.873	15199.4	234.873	10277.7			18.227	15199.4	18.227	9409.14			10.6014	15199.4	10.6014	9409.14
	3	2847.26	357.312	14948.1	357.312	10107.8			213.905	14948.1	213.905	10107.8			14.9546	14948.1	14.9546	9253.6			10.0835	14948.1	10.0835	9253.6
	3	2875.48	437.066	15096.3	437.066	10208			194.758	15096.3	194.758	10208			17.1319	15096.3	17.1319	9345.31			9.61053	15096.3	9.61053	9345.31
	3	2978.64	398.929	15637.9	398.929	10574.2			255.523	15637.9	255.523	10574.2			16.0908	15637.9	16.0908	9680.58			11.1114	15637.9	11.1114	9680.58
	3	1887.69	230.085	9910.37	230.085	6701.3			86.6781	9910.37	86.6781	6701.3			11.4813	9910.37	11.4813	6134.99			6.94095	9910.37	6.94095	6134.99
	3	1987.54	238.472	10434.6	238.472	7055.77			95.0649	10434.6	95.0649	7055.77			11.7103	10434.6	11.7103	6459.51			7.1481	10434.6	7.1481	6459.51
	3	1856.23	200.097	9745.21	200.097	6589.62			81.7709	9745.21	81.7709	6589.62			10.6627	9745.21	10.6627	6032.75			6.81974	9745.21	6.81974	6032.75
	3	1945.62	231.746	10214.5	231.746	6906.95			88.3396	10214.5	88.3396	6906.95			11.5267	10214.5	11.5267	6323.26			6.98199	10214.5	6.98199	6323.26
	3	2045.36	276.528	10738.1	276.528	7261.03			83.6712	10738.1	83.6712	7261.03			12.7492	10738.1	12.7492	6647.42			6.86668	10738.1	6.86668	6647.42
	4	1876.54	209.276	9851.83	209.276	6661.72			65.8692	9851.83	65.8692	6661.72			10.9132	9851.83	10.9132	6098.76			6.42697	9851.83	6.42697	6098.76
	4	1964.13	238.551	10311.7	238.551	6972.66			95.144	10311.7	95.144	6972.66			11.7124	10311.7	11.7124	6383.42			7.15006	10311.7	7.15006	6383.42
	4	2423.13	349.4	12721.4	349.4	8602.11			205.993	12721.4	205.993	8602.11			14.7386	12721.4	14.7386	7875.17			9.88803	12721.4	9.88803	7875.17
	4	2875.64	395.606	15097.1	395.606	10208.5			252.2	15097.1	252.2	10208.5			16.0001	15097.1	16.0001	9345.83			11.0293	15097.1	11.0293	9345.83
	4	2145.36	254.296	11263.1	254.296	7616.03			110.889	11263.1	110.889	7616.03			12.1423	11263.1	12.1423	6972.42			7.53896	11263.1	7.53896	6972.42
	4	3105.46	436.275	16303.7	436.275	11024.4			196.934	16303.7	196.934	11024.4			17.1103	16303.7	17.1103	10092.7			9.66427	16303.7	9.66427	10092.7
	4	2436.15	326.217	12789.8	326.217	8648.33			182.81	12789.8	182.81	8648.33			14.1057	12789.8	14.1057	7917.49			9.31542	12789.8	9.31542	7917.49
	4	1867.45	230.085	9804.11	230.085	6629.45			86.6781	9804.11	86.6781	6629.45			11.4813	9804.11	11.4813	6069.21			6.94095	9804.11	6.94095	6069.21
	4	1897.36	238.472	9961.14	238.472	6735.63			95.0649	9961.14	95.0649	6735.63			11.7103	9961.14	11.7103	6166.42			7.1481	9961.14	7.1481	6166.42
	4	1765.12	200.097	9266.88	200.097	6266.18			81.7709	9266.88	81.7709	6266.18			10.6627	9266.88	10.6627	5736.64			6.81974	9266.88	6.81974	5736.64
	4	1768.34	231.746	9283.78	231.746	6277.61			88.3396	9283.78	88.3396	6277.61			11.5267	9283.78	11.5267	5747.1			6.98199	9283.78	6.98199	5747.1
	4	2236.45	245.196	11741.4	245.196	7939.4			72.1194	11741.4	72.1194	7939.4			11.8939	11741.4	11.8939	7268.46			6.58135	11741.4	6.58135	7268.46
	4	2234.15	252.871	11729.3	252.871	7931.23			89.6843	11729.3	89.6843	7931.23			12.1034	11729.3	12.1034	7260.99			7.0152	11729.3	7.0152	7260.99
	4	2065.46	261.574	10843.7	261.574	7332.38			87.5085	10843.7	87.5085	7332.38			12.341	10843.7	12.341	6712.74			6.96146	10843.7	6.96146	6712.74
	4	1756.23	190.92	9220.21	190.92	6234.62			87.0735	9220.21	87.0735	6234.62			10.4121	9220.21	10.4121	5707.75			6.95072	9220.21	6.95072	5707.75
	4	1802.15	225.258	9461.29	225.258	6397.63			81.8517	9461.29	81.8517	6397.63			11.3496	9461.29	11.3496	5856.99			6.82174	9461.29	6.82174	5856.99
	4	1834.25	238.313	9629.81	238.313	6511.59			94.9067	9629.81	94.9067	6511.59			11.706	9629.81	11.706	5961.31			7.1442	9629.81	7.1442	5961.31
	4	1726.45	191.078	9063.86	191.078	5610.96			47.6713	9063.86	47.6713	5610.96			10.4164	9063.86	10.4164	5610.96			5.97748	9063.86	5.97748	5610.96
	5	1836.45	210.541	9641.36	210.541	5968.46			76.9925	9641.36	76.9925	5968.46			10.9478	9641.36	10.9478	5968.46			6.70172	9641.36	6.70172	5968.46
	5	3015.45	459.023	15831.1	459.023	9800.21			216.715	15831.1	216.715	9800.21			17.7313	15831.1	17.7313	9800.21			10.1529	15831.1	10.1529	9800.21
	5	2745.16	342.791	14412.1	342.791	8921.77			199.385	14412.1	199.385	8921.77			14.5582	14412.1	14.5582	8921.77			9.7248	14412.1	9.7248	8921.77
	5	3135.45	499.678	16461.1	499.678	10190.2			257.37	16461.1	257.37	10190.2			18.8412	13861.1	18.8412	10190.2			11.157	16461.1	11.157	10190.2
	5	2802.15	502.536	14711.3	502.536	9106.99			260.229	14711.3	260.229	9106.99			18.9192	14711.3	18.9192	9106.99			11.2276	14711.3	11.2276	9106.99
	5	2815.42	498.61	14781	498.61	9150.11			256.302	14781	256.302	9150.11			18.812	14781	18.812	9150.11			11.1307	14781	11.1307	9150.11
	5	2436.25	293.756	12790.3	293.756	7917.81			150.349	12790.3	150.349	7917.81			13.2195	12790.3	13.2195	7917.81			8.51363	12790.3	8.51363	7917.81
	5	2356.34	278.911	12370.8	278.911	7658.11			86.0538	12370.8	86.0538	7658.11			12.8143	12370.8	12.8143	7658.11			6.92553	12370.8	6.92553	7658.11
	5	2015.36	253.612	10580.6	253.612	6549.92			139.876	10580.6	139.876	6549.92			12.1236	10580.6	12.1236	6549.92			8.25493	10580.6	8.25493	6549.92
	5	2445.34	275.064	12838	275.064	7947.36			141.547	12838	141.547	7947.36			12.7092	12838	12.7092	7947.36			8.29622	12838	8.29622	7947.36
	5	2356.13	261.405	12369.7	261.405	7657.42			127.889	12369.7	127.889	7657.42			12.3364	12369.7	12.3364	7657.42			7.95886	12369.7	7.95886	7657.42
	5	1985.36	269.357	10423.1	269.357	6452.42			145.731	10423.1	145.731	6452.42			12.5534	10423.1	12.5534	6452.42			8.39955	10423.1	8.39955	6452.42
	5	2545.15	271.592	13362	271.592	8271.74			157.856	13362	157.856	8271.74			12.6145	13362	12.6145	8271.74			8.69904	13362	8.69904	8271.74
	5	1654.38	186.073	8685.5	186.073	5376.74			171.237	11685.5	171.237	6376.73			10.2798	8685.5	10.2798	5376.74			9.02956	11685.5	9.02956	6776.73
	5	2235.14	252.504	11734.5	252.504	7264.2			178.329	11734.5	178.329	7264.2			12.0934	11734.5	12.0934	7264.2			9.20472	11734.5	9.20472	7264.2
	5	2245.26	251.456	11787.6	251.456	7297.1			157.5	11787.6	157.5	7297.1			12.0648	11787.6	12.0648	7297.1			8.69025	11787.6	8.69025	7297.1
	5	2456.46	289.385	12896.4	289.385	7983.49			145.978	12896.4	145.978	7983.49			13.1002	12896.4	13.1002	7983.49			8.40566	12896.4	8.40566	7983.49
	5	2948.37	375.943	15478.9	375.943	9582.2			232.536	15478.9	232.536	9582.2			15.4632	15478.9	15.4632	9582.2			10.5436	15478.9	10.5436	9582.2
B试验	1	2875.46	379.929	15096.2	379.929	9345.25			236.522	15096.2	236.522	9345.25			15.5721	15096.2	15.5721	9345.25			10.6421	15096.2	10.6421	9345.25
	1	3102.56	423.435	16288.4	423.435	10083.3			280.029	16288.4	280.029	10083.3			16.7598	16288.4	16.7598	10083.3			11.7167	16288.4	11.7167	9083.32
	1	2235.46	296.575	11736.2	296.575	7265.24			153.168	11736.2	153.168	7265.24			13.2965	11736.2	13.2965	7265.24			8.58325	11736.2	8.58325	7265.24
	1	3012.45	503.802	15815.4	503.802	9790.46			192.264	15815.4	192.264	9790.46			18.01	15815.4	18.9538	9790.46			9.54891	15815.4	9.54891	9790.46
	1	2845.16	395.832	14937.1	395.832	9246.77			252.425	14937.1	252.425	9246.77			16.0062	14937.1	16.0062	9246.77			11.0349	14937.1	11.0349	9246.77
	1	2756.46	373.995	14471.4	373.995	8958.5			230.588	14471.4	230.588	8958.5			15.41	14471.4	15.41	8958.5			10.4955	14471.4	10.4955	8958.5
	1	2654.35	360.771	13935.3	360.771	8626.64			217.365	13935.3	217.365	8626.64			15.0491	13935.3	15.0491	8626.64			10.1689	13935.3	10.1689	8626.64
	1	2845.76	389.819	14940.2	389.819	9248.72			246.412	14940.2	246.412	9248.72			15.8421	14940.2	15.8421	9248.72			10.8864	14940.2	10.8864	9248.72
	1	2645.37	373.055	13888.2	373.055	8597.45			229.648	13888.2	229.648	8597.45			15.3844	13888.2	15.3844	8597.45			10.4723	13888.2	10.4723	8597.45
	1	1876.34	229.846	9850.78	229.846	6098.1			86.4396	9850.78	86.4396	6098.1			11.4748	9850.78	11.4748	6098.1			6.93506	9850.78	6.93506	6098.1
	1	2653.41	321.587	13930.4	321.587	8623.58			178.18	13930.4	178.18	8623.58			13.9793	13930.4	13.9793	8623.58			9.20105	13930.4	9.20105	8623.58
	1	2245.15	281.037	11787	281.037	7296.74			137.631	11787	137.631	7296.74			12.8723	11787	12.8723	7296.74			8.19948	11787	8.19948	7296.74
	1	3012.64	501.884	15816.4	501.884	9791.08			259.576	15816.4	259.576	9791.08			18.5014	15816.4	18.9014	9791.08			11.2115	15816.4	11.2115	9791.08
	1	2845.61	342.791	14939.5	342.791	9248.23			199.385	14939.5	199.385	9248.23			14.5582	14939.5	14.5582	9248.23			9.7248	14939.5	9.7248	9248.23
	1	2745.16	450.227	14412.1	450.227	8921.77			207.92	14412.1	207.92	8921.77			16.4912	14412.1	17.4912	8921.77			9.93562	14412.1	9.93562	8921.77
	1	2945.61	472.866	15464.5	472.866	9573.23			230.558	15464.5	230.558	9573.23			18.1092	15464.5	18.1092	9573.23			10.4948	15464.5	10.4948	9573.23
	1	2845.16	488.72	14937.1	488.72	9872.71			246.412	14937.1	246.412	9872.71			18.542	14937.1	18.542	9246.77			10.8864	14937.1	10.8864	9246.77
	1	2145.35	271.998	11263.1	271.998	7444.36			128.591	11263.1	128.591	7444.36			12.6255	11263.1	12.6255	6972.39			7.9762	11263.1	7.9762	6972.39
	2	1654.35	160.23	8685.34	160.23	5740.59			115.724	8685.34	115.724	5740.59			9.57427	8685.34	9.57427	5376.64			6.65839	8885.34	7.65839	5876.64
	2	2045.36	243.722	10738.1	243.722	7097.4			100.315	10738.1	100.315	7097.4			11.8536	10738.1	11.8536	6647.42			7.27779	10738.1	7.27779	6647.42
	2	1945.62	235.503	10214.5	235.503	6751.3			92.0967	10214.5	92.0967	6751.3			11.6292	10214.5	11.6292	6323.26			7.07479	10214.5	7.07479	6323.26
	2	1745.36	182.285	9163.14	182.285	6056.4			78.4385	9163.14	78.4385	6056.4			10.1764	9163.14	10.1764	5672.42			6.73743	9163.14	6.73743	5672.42
	2	1645.78	190.236	8640.34	190.236	5710.86			155.621	10640.3	155.621	5710.86			10.3934	8640.34	10.3934	5348.78			8.64384	10640.3	8.64384	6248.78
	2	1624.53	192.471	8528.78	192.471	5637.12			167.746	11528.8	167.746	6637.12			10.4545	8528.78	10.4545	5279.72			8.94333	11528.8	8.94333	6679.72
	2	1725.46	195.963	9058.67	195.963	5987.35			181.127	11058.7	181.127	6987.35			10.5498	9058.67	10.5498	5607.74			9.27385	11058.7	9.27385	6907.74
	2	2315.46	252.504	12156.2	252.504	8034.65			79.4275	12156.2	79.4275	8034.65			12.0934	12156.2	12.0934	7525.24			6.76186	12156.2	6.76186	7525.24
	2	2278.64	251.456	11962.9	251.456	7906.88			68.489	11962.9	68.489	7906.88			12.0648	11962.9	12.0648	7405.58			6.49168	11962.9	6.49168	7405.58
	2	2446.13	293.341	12842.2	293.341	8488.07			149.934	12842.2	149.934	8488.07			13.2082	12842.2	13.2082	7949.92			8.50337	12842.2	8.50337	7949.92
	2	2875.46	373.965	15096.2	373.965	9977.85			230.558	15096.2	230.558	9977.85			15.4092	15096.2	15.4092	9345.25			10.4948	15096.2	10.4948	9345.25
	2	2864.31	360.148	15037.6	360.148	9939.16			216.742	15037.6	216.742	9939.16			15.0321	15037.6	15.0321	9309.01			10.1535	15037.6	10.1535	9309.01
	2	3012.45	403.655	15815.4	403.655	10453.2			260.248	15815.4	260.248	10453.2			16.2198	15815.4	16.2198	9790.46			11.2281	15815.4	11.2281	9790.46
	2	2145.36	286.685	11263.1	286.685	7444.4			143.278	11263.1	143.278	7444.4			13.0265	11263.1	13.0265	6972.42			8.33897	11263.1	8.33897	6972.42
	2	2745.61	335.67	14414.5	335.67	9527.27			192.264	14414.5	192.264	9527.27			14.3638	14414.5	14.3638	8923.23			9.54891	14414.5	9.54891	8923.23
	2	2845.76	376.052	14940.2	376.052	9874.79			232.645	14940.2	232.645	9874.79			15.4662	14940.2	15.4662	9248.72			10.5463	14940.2	10.5463	9248.72
	2	2546.34	354.214	13368.3	354.214	8835.8			210.808	13368.3	210.808	8835.8			14.87	13368.3	14.87	8275.6			10.0069	13368.3	10.0069	8275.6
	2	2436.16	340.991	12789.8	340.991	8453.48			197.585	12789.8	197.585	8453.48			14.5091	12789.8	14.5091	7917.52			9.68034	12789.8	9.68034	7917.52
	3	2647.35	360.148	13898.6	360.148	9186.3			216.742	13898.6	216.742	9186.3			15.0321	13898.6	15.0321	8603.89			10.1535	13898.6	10.1535	8603.89
	3	2645.37	323.604	13888.2	323.604	9179.43			180.198	13888.2	180.198	9179.43			14.0344	13888.2	14.0344	8597.45			9.25089	13888.2	9.25089	8597.45
	3	1986.34	200.176	10428.3	200.176	6892.6			155.67	10428.3	155.67	6892.6			10.6648	10428.3	10.6648	6455.6			8.64506	10428.3	8.64506	6455.6
	3	2245.17	291.916	11787.1	291.916	7790.74			148.51	11787.1	148.51	7790.74			13.1693	11787.1	13.1693	7296.8			8.46819	11787.1	8.46819	7296.8
	3	2345.67	251.367	12314.8	251.367	8139.47			107.96	12314.8	107.96	8139.47			12.0623	12314.8	12.0623	7623.43			7.46662	12314.8	7.46662	7623.43
	3	3012.45	501.884	15815.4	501.884	10453.2			190.345	15815.4	190.345	10453.2			18.9014	15815.4	18.9014	9790.46			9.50152	15815.4	9.50152	9790.46
	3	1968.34	248.282	10333.8	248.282	6830.14			65.315	10333.8	65.315	6830.14			11.9781	10333.8	11.9781	6397.1			6.41328	10333.8	6.41328	6397.1
	3	2435.16	291.641	12784.6	291.641	8450.01			148.234	12784.6	148.234	8450.01			13.1618	12784.6	13.1618	7914.27			8.46139	12784.6	8.46139	7914.27
	3	2345.63	277.874	12314.6	277.874	8139.34			134.467	12314.6	134.467	8139.34			12.786	12314.6	12.786	7623.3			8.12134	12314.6	8.12134	7623.3
	3	2015.46	238.313	10581.2	238.313	6550.24			94.9067	10581.2	94.9067	6550.24			11.706	10581.2	11.706	6550.24			7.1442	10581.2	7.1442	6550.24
	3	2135.47	295.17	11211.2	295.17	6940.28			151.764	11211.2	151.764	6940.28			13.2582	11211.2	13.2582	6940.28			8.54856	11211.2	8.54856	6940.28
	3	2645.87	387.536	13890.8	387.536	8599.08			244.129	13890.8	244.129	8599.08			15.7797	13890.8	15.7797	8599.08			10.83	13890.8	10.83	8599.08
	3	1883.64	200.335	9889.11	200.335	6121.83			56.9285	9889.11	56.9285	6121.83			10.6691	9889.11	10.6691	6121.83			6.20613	9889.11	6.20613	6121.83
	3	1889.78	211.096	9921.34	211.096	6141.78			67.689	9921.34	67.689	6141.78			10.9629	9921.34	10.9629	6141.78			6.47192	9921.34	6.47192	6141.78
	3	2635.48	343.861	13836.3	343.861	8565.31			200.454	13836.3	200.454	8565.31			14.5874	13836.3	14.5874	8565.31			9.75123	13836.3	9.75123	8565.31
	3	1556.45	159.429	8171.36	159.429	5058.46			53.1584	8171.36	53.1584	5058.46			9.55242	8171.36	9.55242	5058.46			6.11301	8171.36	6.11301	5058.46
	3	2343.34	323.29	12302.5	323.29	7615.86			179.883	12302.5	179.883	7615.86			14.0258	12302.5	14.0258	7615.86			9.24311	12302.5	9.24311	7615.86
	3	1964.35	241.874	10312.8	241.874	6384.14			98.4671	10312.8	98.4671	6384.14			11.8032	10312.8	11.8032	6384.14			7.23214	10312.8	7.23214	6384.14
	4	2013.45	247.728	10570.6	247.728	6543.71			104.322	10570.6	104.322	6543.71			11.963	10570.6	11.963	6543.71			7.37674	10570.6	7.37674	6543.71
	4	2146.87	251.21	11271.1	251.21	6977.33			107.803	11271.1	107.803	6977.33			12.058	11271.1	12.058	6977.33			7.46275	11271.1	7.46275	6977.33
	4	2438.75	304.221	12803.4	304.221	7925.94			160.815	12803.4	160.815	7925.94			13.5052	13803.4	13.5052	7925.94			8.77212	12803.4	8.77212	7925.94
	4	2235.46	265.768	11736.2	265.768	7265.24			122.362	11736.2	122.362	7265.24			12.4555	11736.2	12.4555	7265.24			7.82234	11736.2	7.82234	7265.24
	4	1864.57	191.078	9788.99	191.078	6059.85			57.5614	9788.99	57.5614	6059.85			10.4164	9788.99	10.4164	6059.85			6.22177	9788.99	6.22177	6059.85
	4	1759.67	185.777	9238.27	185.777	5718.93			42.3702	9238.27	42.3702	5718.93			10.2717	9238.27	10.2717	5718.93			5.84654	9238.27	5.84654	5718.93
	4	2016.45	218.771	10586.4	218.771	6553.46			75.3642	10586.4	75.3642	6553.46			11.1724	10586.4	11.1724	6553.46			6.6615	10586.4	6.6615	6553.46
	4	2184.67	225.1	11469.5	225.1	7100.18			81.6934	11469.5	81.6934	7100.18			11.3452	11469.5	11.3452	7100.18			6.81783	11469.5	6.81783	7100.18
	4	2245.67	237.601	11789.8	237.601	7298.43			94.1946	11789.8	94.1946	7298.43			11.6865	11789.8	11.6865	7298.43			7.12661	11789.8	7.12661	7298.43
	4	2278.64	254.454	11962.9	254.454	7405.58			61.5964	11962.9	61.5964	7405.58			12.1466	11962.9	12.1466	7405.58			6.32143	11962.9	6.32143	7405.58
	4	2546.34	320.204	13368.3	320.204	8275.6			176.797	13368.3	176.797	8275.6			13.9416	13368.3	13.9416	8275.6			9.16689	13368.3	9.16689	8275.6
	4	1765.43	174.542	9268.51	174.542	5737.65			70.6954	9268.51	70.6954	5737.65			9.96498	9268.51	9.96498	5737.65			6.54618	9268.51	6.54618	5737.65
	4	2015.46	246.462	10581.2	246.462	6550.24			63.4952	10581.2	63.4952	6550.24			11.9284	10581.2	11.9284	6550.24			6.36833	10581.2	6.36833	6550.24
	4	1763.45	170.981	9258.11	170.981	5731.21			57.2448	9258.11	57.2448	5731.21			9.86778	9258.11	9.86778	5731.21			6.21395	9258.11	6.21395	5731.21
	4	1980.34	278.586	10396.8	278.586	6436.1			135.179	10396.8	135.179	6436.1			12.8054	10396.8	12.8054	6436.1			8.13893	10396.8	8.13893	6436.1
	4	2016.45	289.9	10586.4	289.9	6553.46			146.494	10586.4	146.494	6553.46			13.1143	10586.4	13.1143	6553.46			8.4184	10586.4	8.4184	6553.46
	4	1864.26	209.75	9787.36	209.75	6058.85			66.3439	9787.36	66.3439	6058.85			10.9262	9787.36	10.9262	6058.85			6.43869	9787.36	6.43869	6058.85
	4	1552.43	160.695	8150.26	160.695	5045.4			46.959	8150.26	46.959	5045.4			9.58698	8150.26	9.58698	5045.4			5.95989	8150.26	5.95989	5045.4
	5	2014.37	218.534	10575.4	218.534	6546.7			75.1274	10575.4	75.1274	6546.7			11.166	10575.4	11.166	6546.7			6.65565	10575.4	6.65565	6546.7
	5	1935.46	236.968	10161.2	236.968	6290.24			93.5616	10161.2	93.5616	6290.24			11.6692	10161.2	11.6692	6290.24			7.11097	10161.2	7.11097	6290.24
	5	1998.45	234.832	10491.9	234.832	6494.96			91.4253	10491.9	91.4253	6494.96			11.6109	10491.9	11.6109	6494.96			7.05821	10491.9	7.05821	6494.96
	5	2014.56	249.944	10576.4	249.944	6547.32			106.538	10576.4	106.538	6547.32			12.0235	10576.4	12.0235	6547.32			7.43148	10576.4	7.43148	6547.32
	5	2031.45	252.871	10665.1	252.871	6602.21			50.1238	10665.1	50.1238	6602.21			12.1034	10665.1	12.1034	6602.21			6.03806	10665.1	6.03806	6602.21
	5	2635.46	326.454	13836.2	326.454	8565.25			183.048	13836.2	183.048	8565.25			14.1122	13836.2	14.1122	8565.25			9.32128	13836.2	9.32128	8565.25
	5	1963.45	219.324	10308.1	219.324	6381.21			75.9176	10308.1	75.9176	6381.21			11.1875	10308.1	11.1875	6381.21			6.67516	10308.1	6.67516	6381.21
	5	1887.46	193.372	9909.17	193.372	6134.24			72.7131	9909.17	72.7131	6134.24			10.4791	9909.17	10.4791	6134.24			6.59601	9909.17	6.59601	6134.24
	5	1964.58	261.733	10314	261.733	6384.89			118.327	10314	118.327	6384.89			12.3453	10314	12.3453	6384.89			7.72267	10314	7.72267	6384.89
	5	2435.16	312.133	12784.6	312.133	7914.27			168.727	12784.6	168.727	7914.27			12.7212	12784.6	13.7212	7914.27			8.96755	12784.6	8.96755	7914.27
	5	2014.37	269.488	10575.4	269.488	6546.7			126.081	10575.4	126.081	6546.7			12.557	10575.4	12.557	6546.7			7.9142	10575.4	7.9142	6546.7
	5	2145.87	280.485	11265.8	280.485	6974.08			137.078	11265.8	137.078	6974.08			12.8572	11265.8	12.8572	6974.08			8.18583	11265.8	8.18583	6974.08
	5	3047.15	391.65	15997.5	391.65	9903.24			248.244	15997.5	248.244	9903.24			15.8921	15997.5	15.8921	9903.24			10.9316	15997.5	10.9316	9903.24
	5	1789.64	177.706	9395.61	177.706	5816.33			63.9701	9395.61	63.9701	5816.33			10.0514	9395.61	10.0514	5816.33			6.38006	9395.61	6.38006	5816.33
	5	2015.46	260.704	10581.2	260.704	6550.24			48.0667	10581.2	48.0667	6550.24			12.3172	10581.2	12.3172	6550.24			5.98725	10581.2	5.98725	6550.24
	5	1945.36	238.629	10213.1	238.629	6322.42			55.6622	10213.1	55.6622	6322.42			11.7146	10213.1	11.7146	6322.42			6.17486	10213.1	6.17486	6322.42
	5	1978.46	275.738	10386.9	275.738	6429.99			132.331	10386.9	132.331	6429.99			12.7276	10386.9	12.7276	6429.99			8.06858	10386.9	8.06858	6429.99
	5	1634.56	177.786	8581.44	177.786	5312.32			54.1591	8581.44	54.1591	5312.32			10.0535	8581.44	10.0535	5312.32			6.13773	8581.44	6.13773	5312.32
	5	2764.89	344.415	14515.7	344.415	8985.89			201.008	14515.7	201.008	8985.89			14.6025	14515.7	14.6025	8985.89			9.76491	14515.7	9.76491	8985.89
		1978.64	226.603	10387.9	226.603	6430.58			53.5263	10387.9	53.5263	6430.58

## Sheet: accumulation and translocation 
		early flowering stage								mature stage
多效唑试验		Aboveground biomass (total)						2m2干重		Aboveground biomass (total)							校正1		校正2			Nitrogen accumulation amount Kg/Hm2						籽粒N含量 12.65%
	1	dry matter Kg/Hm2	N含量2.86 %	Nitrogen accumulation amount				stem g	seed g	dry matter at early flowering stage Kg/Hm2	dry matter at mature stage Kg/Hm2	N含量2.11 %	Nitrogen translocationKg/Hm2	Nitrogen translocation amount Kg/Hm2	yield Kg/Hm2	yield Kg/Hm2	yield Kg/Hm2	Contribution rate %	yield Kg/Hm2	输入籽粒量	yield Kg/Hm2	full flowering	mature stage	Nitrogen accumulation amountKg/Hm2	yield Kg/Hm2	yield Kg/Hm2	yield Kg/Hm2	Nitrogen accumulation amount at mature satge Kg/Hm2	Contribution rate %	yield Kg/Hm2
	1	886.409		25.3513			CK-1	902.48	234.13	2086.41	1086.41		22.9232	1086.41	478.5	27.9292	718.5	15.8986	418.5	607.909	478.5	stage	22.9232	56.4024	478.5	74.3375	718.5	90.8837	60.0631	418.5
	1	904.807		25.8775				699.21	167.24	2004.81	1004.81		21.2014	1004.81	460.45	29.8801	720.45	16.7179	426.45	544.357	460.45	87.3183	21.2014	50.1168	460.45	75.7194	720.45	90.9621	62.6861	426.45
	1	864.807		24.7335				702.63	216.74	2064.68	1064.68		22.4648	1064.68	462.15	28.4336	722.15	16.638	422.15	602.531	462.15	88.7911	22.4648	52.3264	462.15	74.6993	722.15	91.0304	64.8618	502.15
	1	806.411		23.0633				545	146.83	2106.41	1106.41		23.3453	1106.41	652.34	27.4741	652.34	18.3294	552.34	454.071	652.34	89.8177	23.3453	60.4724	652.34	74.0082	682.34	88.2241	65.345	552.34
	1	778.41		22.2625				921.98	148.73	2078.41	1078.41		22.7545	1078.41	570.28	38.1137	870.28	19.5352	570.28	508.13	570.28	89.1289	22.7545	56.3744	570.28	74.4702	870.28	96.9853	68.4377	570.28
	1	880.81		25.1912				566.78	137.33	2280.81	1280.81		27.025	1280.81	790.14	33.8441	810.14	20.656	610.14	490.666	790.14	94.1078	27.025	77.0828	790.14	71.2829	810.14	94.5676	70.9363	610.14
	1	908.407		25.9804				510.5	131.26	2398.41	1398.41		29.5064	1398.41	876.28	31.6943	776.28	21.4119	626.28	522.127	876.28	97.0008	29.5064	74.4944	876.28	69.5813	876.28	93.2065	72.4139	726.28
	1	711.208		20.3405				719.73	232.06	2511.21	1511.21		31.8865	1511.21	960.17	29.8215	760.17	22.2338	660.17	551.038	960.17	99.7757	31.8865	67.8892	760.17	68.0418	760.17	92.5588	73.3471	760.17
	1	731.208		20.9125				494.17	247.62	2531.21	1531.21		32.3085	1531.21	975.16	29.5068	775.16	25.2547	725.16	556.048	975.16	100.268	32.3085	77.9592	975.16	65.7778	875.16	93.1614	74.9478	775.16
	1	752.81		21.5304				816.09	254.54	2252.81	1252.81		26.4342	1252.81	748.35	34.3891	938.35	28.3627	738.35	504.456	748.35	93.419	26.4342	66.9848	848.35	71.7036	938.35	99.7217	67.1718	538.35
	1	771.207		22.0565				702.66	219.47	2371.21	1371.21		28.9325	1371.21	882.13	32.1726	882.13	26.3362	782.13	489.077	882.13	96.3317	28.9325	67.3992	782.13	69.9658	882.13	97.4616	69.1546	582.13
	1	757.607		21.6676						2457.61	1457.61		30.7555	1457.61	795.12	30.69	795.12	27.5767	775.12	662.487	795.12	98.4571	30.7555	67.7016	695.12	68.7625	895.12	93.9638	72.0507	725.12
	1	1132.81		32.3984						2432.81	1432.81		30.2323	1432.81	823	31.1047	723	28.4533	783	609.812	823	97.8472	30.2323	67.6148	623	69.1025	723	91.0646	74.2493	743
	1	1193.61		34.1373						2493.61	1493.61		31.5152	1493.61	833.12	30.1025	733.12	29.0031	793.12	660.492	833.12	99.3429	31.5152	67.8276	833.12	68.2763	733.12	91.4714	74.1517	793.12
	1	1329.61		38.0269						2629.61	1629.61		34.3848	1629.61	986.23	28.0284	686.23	25.1396	716.23	643.383	986.23	102.688	34.3848	68.3036	886.23	66.5154	886.23	89.5864	76.2433	816.23
	1	1349.62		38.5991						3649.62	2649.62		55.9069	1649.62	965.15	27.4001	765.15	25.3611	695.15	684.468	965.15	127.781	55.9069	71.8737	765.15	56.2477	565.15	92.759	77.4843	835.15
	1	1026.41		29.3554						2326.41	1326.41		27.9873	1326.41	855.23	32.9847	855.23	26.6928	735.23	471.182	855.23	95.2297	27.9873	67.2424	805.23	70.6108	955.23	96.3802	69.7679	695.23
	2	1111.21		31.7807						2411.21	1411.21		29.7766	1411.21	810.14	31.4729	810.14	27.3435	710.14	601.072	810.14	97.3158	29.7766	67.5392	810.14	69.4021	810.14	94.5676	71.419	710.14
	2	879.45		25.1523						2023.21	1023.21		21.5896	1023.21	596.57	39.4265	796.57	31.7625	826.57	426.635	596.57	87.7708	21.5896	66.1812	696.57	75.4023	796.57	94.0221	70.389	776.57
	2	1043.21		29.8359						2343.21	1343.21		28.3418	1343.21	889.27	32.6765	819.27	26.2452	759.27	453.942	889.27	95.643	28.3418	67.3012	689.27	70.3671	819.27	94.9347	70.8922	759.27
	2	976.011		27.9139						2276.01	1276.01		26.9238	1276.01	724.13	33.9365	824.13	28.8097	784.13	551.881	724.13	93.9899	26.9238	67.066	704.13	71.3545	824.13	95.13	70.4993	784.13
	2	630.41		18.0297						1930.41	930.41		19.6316	930.41	491.6	41.8025	791.6	35.3417	821.6	438.81	491.6	85.4881	19.6316	65.8564	691.6	77.0358	791.6	93.8223	70.1927	791.6
	2	1030.41		29.4698						2330.41	1330.41		28.0717	1330.41	815.46	32.9109	815.46	27.263	765.46	514.952	815.46	95.3281	28.0717	67.2564	715.46	70.5526	815.46	94.7815	70.9595	765.46
	2	788.81		22.56						2088.81	1088.81		22.9739	1088.81	500	37.8741	830	35	930	588.81	500	89.3847	22.9739	66.4108	600	74.2977	830	95.366	69.6379	630
	2	1067.21		30.5222						1967.21	967.21		20.4081	967.21	566	40.8334	766	32.6678	826	401.21	566	86.3934	20.4081	65.9852	666	76.3777	766	92.7932	71.11	726
	2	1164.01		33.2908						2464.01	1464.01		30.8907	1464.01	780.13	30.5842	780.13	23.8184	780.13	683.882	780.13	98.6147	30.8907	57.724	580.13	68.6754	820.13	93.3612	72.5398	780.13
	2	2352.82		67.2906						3652.82	2652.82		55.9745	1652.82	862.24	27.3761	762.24	22.5977	752.24	790.578	862.24	127.859	55.9745	51.8849	562.24	56.2218	562.24	92.642	77.5942	752.24
	2	2010.42		57.4979						3310.42	2310.42		48.7498	2310.42	825.31	20.2077	455.31	27.1167	855.31	1485.11	825.31	119.436	48.7498	70.6865	725.31	59.1834	555.31	80.3035	88.0242	845.31
	2	1270.41		36.3338						2570.41	1570.41		33.1357	1570.41	877.46	28.9043	777.46	27.8624	827.46	692.953	877.46	101.232	33.1357	58.0964	677.46	67.2676	877.46	93.2539	73.0226	697.46
	2	1461.61		41.8022						2761.61	1761.61		37.1701	1761.61	835.12	26.2107	665.12	26.9743	765.12	926.494	835.12	105.936	37.1701	68.7656	735.12	64.9126	765.12	88.7378	77.4931	785.12
	2	1111.21		31.7807						2411.21	1411.21		29.7766	1411.21	764.12	31.4729	764.12	28.0869	884.12	647.092	764.12	97.3158	29.7766	67.5392	864.12	69.4021	864.12	92.7176	72.844	774.12
	2	1996.02		57.0861						3296.02	1796.02		37.8959	1796.02	847	35.5095	847	32.301	947	949.016	847	119.082	37.8959	81.1861	807	68.1766	847	96.0494	84.5253	847
	2	1570.42		44.9139						3370.42	1870.42		39.4658	1870.42	834	34.5049	834	12.1625	450	1036.42	834	120.912	39.4658	81.4465	794	67.36	834	95.5268	85.2603	850
	2	1650.82		47.2134						3560.82	2060.82		43.4833	2060.82	822.14	32.1252	822.14	31.2665	882.14	1238.68	822.14	125.596	43.4833	82.1129	822.14	65.3785	822.14	95.05	86.3891	882.14
	2	1404.82		40.1778						3704.82	2204.82		46.5217	2204.82	940.26	30.4878	740.26	30.953	800.26	1264.56	940.26	129.139	46.5217	82.6169	800.26	63.9754	890.26	91.7585	90.0373	850.26
	3	1272.01		36.3796						2572.01	1072.01		22.6195	1072.01	610.46	42.3201	710.46	19.5716	648.46	461.553	610.46	101.272	22.6195	78.652	910.46	77.6645	710.46	90.5605	86.8503	848.46
	3	2049.62		58.619						3349.62	1849.62		39.0269	1849.62	838.4	34.7812	838.4	32.4744	838.4	1011.22	838.4	120.401	39.0269	81.3737	818.4	67.5858	838.4	95.7037	85.0267	898.4
	3	1088.81		31.14						1988.81	488.81		10.3139	1688.81	960.23	35.422	963.23	11.7747	473.23	728.58	960.23	86.9247	10.3139	76.6108	960.23	82.1347	763.23	100.722	76.0618	873.23
	3	1699.21		48.5975						2999.21	1499.21		31.6334	1499.21	655.14	40.0131	755.14	37.8959	715.14	844.075	655.14	111.781	31.6334	80.1473	755.14	71.7004	755.14	92.3566	86.7802	875.14
	3	1456.81		41.6649						2756.81	1256.81		26.5188	1256.81	620.69	42.4106	720.69	39.1667	710.69	636.124	620.69	105.818	26.5188	59.2988	620.69	74.9392	720.69	90.9717	87.1687	890.69
	3	2710.42		77.518						4010.42	2510.42		52.9699	810.42	526.24	27.4026	726.24	43.5041	826.24	284.18	526.24	136.656	52.9699	83.6865	826.24	61.2386	726.24	91.1948	81.7667	876.24
	3	2549.62		72.9191						3849.62	2349.62		49.577	1349.62	624.13	28.9649	704.13	35.0335	764.13	725.489	624.13	132.701	49.577	83.1237	804.13	62.64	804.13	90.306	82.0466	874.13
	3	2124.82		60.7699						4424.82	2924.82		61.7137	2124.82	821.48	23.8997	621.48	33.2597	861.48	1303.34	821.48	146.851	61.7137	85.1369	791.48	57.9752	571.48	86.9835	91.877	901.48
	3	2969.62		84.9312						4569.62	3069.62		64.769	2069.62	811.25	22.8255	611.25	43.49	741.25	1258.37	811.25	150.413	64.769	85.6437	761.25	56.9391	561.25	86.5722	91.9274	881.25
	3	2524.82		72.21						4824.82	3324.82		70.1538	2324.82	827.16	21.0892	527.16	33.1343	927.16	1497.66	827.16	156.691	70.1538	86.5369	847.16	55.2278	527.16	83.1918	84.0209	827.16
	3	2312.82		66.1466						3612.82	2112.82		44.5805	2112.82	838.47	31.5188	738.47	32.8897	838.47	1274.35	838.47	126.875	44.5805	62.2949	638.47	64.8628	838.47	91.6865	89.7568	838.47
	3	2119.22		60.6098						4419.22	2919.22		61.5956	2119.22	877.12	23.9426	677.12	32.1014	677.12	1242.1	877.12	146.713	61.5956	60.1173	677.12	58.0162	637.12	89.2202	91.4013	837.12
	3	2733.62		78.1815						4033.62	2533.62		53.4594	733.62	664.25	27.1874	764.25	37.5819	864.25	69.3702	664.25	137.227	53.4594	83.7677	794.25	61.0431	764.25	92.7228	90.342	864.25
	3	1026.41		29.3554						2326.41	1326.41		27.9873	1326.41	634.51	32.9847	834.51	30.7602	884.51	691.902	634.51	95.2297	27.9873	57.2424	634.51	70.6108	834.51	95.5473	70.3761	784.51
	3	1111.21		31.7807						2411.21	1411.21		29.7766	1411.21	735.01	31.4729	735.01	30.7478	895.01	676.202	735.01	97.3158	29.7766	47.5392	535.01	69.4021	735.01	91.5474	73.7752	825.01
	3	976.795		27.9363						2023.21	1023.21		21.5896	1023.21	603.67	39.4265	833.67	31.5653	833.67	419.535	603.67	87.7708	21.5896	66.1812	803.67	75.4023	833.67	95.5135	69.2899	733.67
	3	1043.21		29.8359						2343.21	1343.21		28.3418	1343.21	620.12	32.6765	820.12	11.1259	570.12	723.092	620.12	95.643	28.3418	67.3012	820.12	70.3671	820.12	94.9688	70.8667	770.12
	3	996.009		28.4859						2796.01	1796.01		37.8958	1796.01	790.12	25.7653	590.12	27.6563	790.12	1005.89	790.12	106.782	37.8958	68.886	790.12	64.511	590.12	85.7228	80.359	940.12
	4	816.011		23.3379						2116.01	1116.01		23.5478	1116.01	610.24	37.2587	860.24	31.387	830.24	505.771	610.24	90.0539	23.5478	66.506	610.24	73.8514	860.24	96.5816	68.8599	530.24
	4	1112.01		31.8035						2412.01	1412.01		29.7935	1412.01	738.46	31.4592	738.46	28.5417	838.46	673.552	738.46	97.3355	29.7935	57.542	638.46	69.391	838.46	91.6861	73.6666	888.46
	4	2232.82		63.8586						3532.82	2532.82		53.4425	2432.82	780.02	28.306	780.02	21.8202	780.02	1652.8	780.02	124.907	53.4425	71.4649	790.02	57.2143	580.02	93.3568	76.5502	890.02
	4	2700.02		77.2206						4000.02	3000.02		63.3004	2000.02	826.24	24.9999	626.24	26.2836	626.24	1173.78	826.24	136.4	63.3004	73.1001	866.24	53.5922	506.24	87.1748	83.8545	826.24
	4	1271.21		36.3567						2571.21	1571.21		33.1526	1571.21	835.16	28.8922	635.16	30.7441	795.16	736.053	835.16	101.252	33.1526	58.0992	635.16	67.2573	835.16	87.5334	77.798	875.16
	4	2141.22		61.239						4411.22	3411.22		71.9768	811.222	563.14	22.6695	463.14	42.7576	753.14	248.082	563.14	146.516	71.9768	74.5393	863.14	50.8745	463.14	80.6182	92.4596	853.14
	4	1998.42		57.1547						3298.42	2298.42		48.4966	2298.42	769.12	20.3176	469.12	26.9031	769.12	1529.3	769.12	119.141	48.4966	70.6445	769.12	59.2948	619.12	80.8586	87.3679	809.12
	4	1026.41		29.3554						2326.41	1326.41		27.9873	1326.41	820.12	32.9847	820.12	31.1259	820.12	506.292	820.12	95.2297	27.9873	62.2424	720.12	70.6108	820.12	94.9688	70.8048	720.12
	4	1111.21		31.7807						2411.21	1411.21		29.7766	1411.21	610.02	31.4729	810.02	31.3929	810.02	801.192	610.02	97.3158	29.7766	67.5392	699.02	69.4021	810.02	94.5628	71.4226	780.02
	4	976.795		27.9363						2023.21	1023.21		21.5896	1023.21	599.13	39.4265	849.13	31.6909	849.13	424.075	599.13	87.7708	21.5896	66.1812	809.13	75.4023	849.13	96.135	68.8419	749.13
	4	1043.21		29.8359						2343.21	1343.21		28.3418	1343.21	615.23	32.6765	815.23	31.2541	815.23	727.982	615.23	95.643	28.3418	67.3012	715.23	70.3671	815.23	94.7722	71.0137	715.23
	4	879.207		25.1453						2479.21	1479.21		31.2113	1479.21	625.46	30.3355	625.46	30.9882	825.46	853.747	625.46	98.9885	31.2113	57.7772	655.46	68.4698	785.46	87.1435	77.7766	825.46
	4	1056.81		30.2247						2556.81	1556.81		32.8486	1556.81	842.46	29.1113	772.46	28.8416	792.46	714.348	842.46	100.897	32.8486	68.0488	742.46	67.4435	772.46	93.0529	73.1292	792.46
	4	1034.81		29.5955						2644.81	1644.81		34.7055	1644.81	800.12	27.8099	700.12	27.4981	760.12	844.688	800.12	103.062	34.7055	68.3568	800.12	66.3257	785.12	90.1448	75.83	860.12
	4	1030.41		29.4697						1930.41	930.41		19.6316	930.41	568.26	41.8025	818.26	32.5976	848.26	362.15	568.26	85.4881	19.6316	65.8564	868.26	77.0358	818.26	94.8941	69.4	648.26
	4	977.611		27.9597						2277.61	1277.61		26.9576	1277.61	622.14	33.9056	822.14	31.0736	822.14	655.471	622.14	94.0292	26.9576	67.0716	822.14	71.3306	822.14	95.05	70.5646	722.14
	4	1109.61		31.7349						2409.61	1409.61		29.7428	1409.61	799.23	31.5005	859.23	27.512	759.23	610.382	799.23	97.2765	29.7428	67.5336	899.23	69.4244	859.23	96.541	69.9533	759.23
	4	632.01		18.0755						1932.01	932.01		19.6654	932.01	578.76	41.7596	828.76	32.2783	848.76	353.25	578.76	85.5274	19.6654	65.862	878.76	77.0069	828.76	95.3162	69.0985	748.76
	5	928.48		26.5545						2128.81	1128.81		23.8178	1128.81	580.46	36.9747	937.46	32.2277	867.46	548.346	580.46	90.3686	23.8178	66.5508	880.46	73.6437	937.46	99.6859	66.7605	667.46
	5	2341.23		66.9592						4641.23	3641.23		76.83	941.23	577.35	21.546	477.35	32.3205	877.35	363.88	577.35	152.174	76.83	75.3443	977.35	49.5119	477.35	81.1895	92.8006	857.35
	5	2166		61.9476						3466	2466		52.0326	1466	740.12	28.8517	740.12	28.5113	770.12	725.88	740.12	123.264	52.0326	71.231	904.12	57.7875	540.12	91.7528	77.6336	870.12
	5	2752.3		78.7158						5052.3	4052.3		85.5035	1052.3	589.45	19.793	389.45	31.965	889.45	462.85	589.45	162.287	85.5035	76.7831	889.45	47.3132	489.45	77.6559	90.876	849.45
	5	2781.2		79.5423						5081.2	4081.2		86.1133	881.2	603.12	19.6804	373.12	31.5804	873.12	278.08	603.12	162.998	86.1133	76.8842	963.12	47.1689	373.12	76.9994	90.8504	873.12
	5	2741.5		78.4069						5041.5	4041.5		85.2756	841.5	634.56	19.8354	434.56	30.759	834.56	206.94	634.56	162.021	85.2756	76.7452	934.56	47.3675	434.56	79.4693	76.5722	834.56
	5	1670.2		47.7677						2970.2	1970.2		41.5712	1970.2	876.3	23.6678	576.3	26.4116	676.3	1093.9	876.3	111.067	41.5712	62.4957	776.3	62.571	776.3	85.1673	81.5991	976.3
	5	1020.1		29.1749						2820.1	1820.1		38.4041	1820.1	966.54	25.4597	566.54	25.3462	666.54	853.56	966.54	107.374	38.4041	68.9703	796.54	64.2335	766.54	84.7749	81.357	966.54
	5	1564.3		44.739						2564.3	1564.3		33.0067	1564.3	854.12	28.997	754.12	26.708	754.12	710.18	854.12	101.082	33.0067	68.0751	814.12	67.3465	754.12	92.3156	73.7416	854.12
	5	1581.2		45.2223						2781.2	1781.2		37.5833	1781.2	680.64	25.9557	580.64	29.6921	780.64	1100.56	680.64	106.418	37.5833	68.8342	680.64	64.6831	780.64	85.3417	80.6571	860.64
	5	1443.1		41.2727						2643.1	1643.1		34.6694	1643.1	950.15	27.8344	620.15	25.5247	620.15	692.95	950.15	103.02	34.6694	68.3509	630.15	66.347	620.15	86.93	78.6274	820.15
	5	1623.5		46.4321						2723.5	1723.5		36.3659	1723.5	915.64	26.7175	615.64	25.8033	615.64	807.86	915.64	104.998	36.3659	68.6322	715.64	65.3652	815.64	86.7487	79.1161	854.13
	5	1746.1		49.9385						2746.1	1746.1		36.8427	1746.1	946.45	26.4153	646.45	25.5658	746.45	799.65	946.45	105.554	36.8427	68.7114	646.45	65.0959	846.45	87.9873	78.0924	786.45
	5	1881.4		53.808						1881.4	881.4		18.5975	881.4	677.12	43.1519	817.12	29.7684	807.12	204.28	677.12	84.2824	18.5975	65.6849	617.12	77.9343	717.12	94.8482	69.2526	807.12
	5	1953.1		55.8587						2553.1	1553.1		32.7704	1553.1	895.13	29.1681	795.13	26.4269	695.13	657.97	895.13	100.806	32.7704	68.0359	695.13	67.4917	795.13	93.9642	72.4061	795.13
	5	1742.5		49.8355						2542.5	1542.5		32.5468	1542.5	768.45	29.3314	768.45	28.0132	768.45	774.05	768.45	100.546	32.5468	62.9988	768.45	55.6298	768.45	92.8917	73.2022	768.45
	5	1626		46.5036						2926	1926		40.6386	1926	720.66	24.1763	620.66	25.8618	720.66	1205.34	720.66	109.98	40.6386	61.341	720.66	63.049	820.66	86.9505	79.7476	790.66
	5	2501.2		71.5343						3801.2	2801.2		59.1053	1001.2	605.46	26.3075	785.46	31.5164	845.46	395.74	605.46	131.51	59.1053	62.4042	605.46	55.0562	535.46	93.5755	77.3752	845.46
B试验	1	2541.5		72.6869						3841.5	2841.5		59.9556	1241.5	665.46	26.0315	765.46	30.0272	873.46	576.04	665.46	132.501	59.9556	62.5453	725.46	54.7508	565.46	92.7715	78.1978	873.46
	1	2981.4		85.268						4281.4	3281.4		69.2375	1281.4	675.32	23.3568	575.32	29.8078	775.32	606.08	675.32	143.322	69.2375	74.0849	875.32	51.6911	575.32	85.1279	87.0278	835.32
	1	1698.7		48.5828						2998.7	1998.7		42.1726	1998.7	804.25	23.3478	604.25	26.8448	704.25	1194.45	804.25	111.768	42.1726	69.5954	804.25	62.2678	604.25	86.2909	80.6522	824.25
	1	2094		59.8884						5094	4094		86.3834	1094	594.89	19.6309	394.89	31.8098	794.89	499.11	594.89	163.312	36.3834	86.929	794.89	77.7216	694.89	77.8746	62.9916	624.89
	1	2702.3		77.2858						4002.3	3002.3		63.3485	2002.3	788.45	24.9856	688.45	27.6831	688.45	1213.85	788.45	136.457	63.3485	73.108	788.45	53.5761	588.45	89.6757	81.5249	808.45
	1	2481.5		70.9709						3781.5	2781.5		58.6897	2081.5	746.63	26.4445	646.63	28.3935	746.63	1334.87	746.63	131.025	58.6897	72.3353	746.63	55.2073	546.63	87.9945	82.2043	746.63
	1	2347.8		67.1471						3647.8	2647.8		55.8686	2447.8	761.24	27.4138	761.24	26.6112	661.24	1686.56	761.24	127.736	55.8686	71.8673	861.24	56.2624	561.24	92.6018	77.6089	781.24
	1	2641.5		75.5469						3941.5	2941.5		62.0657	2441.5	822.15	25.3711	622.15	27.1632	722.15	1619.35	822.15	134.961	62.0657	72.8953	822.15	54.0121	522.15	87.0104	83.7776	722.15
	1	2472		70.6992						3772	2772		58.4892	2472	882.56	26.5111	682.56	26.3307	682.56	1589.44	882.56	130.791	58.4892	72.302	882.56	55.2805	482.56	89.4389	80.8395	782.56
	1	1024		29.2864						2324	1324		27.9364	1324	788.64	33.0293	788.64	27.6801	788.64	535.36	788.64	95.1704	27.9364	67.234	798.64	70.6459	888.64	93.7033	71.752	788.64
	1	1951.6		55.8158						3251.6	2251.6		47.5088	2251.6	764.56	20.7541	564.56	28.0794	764.56	1487.04	764.56	117.989	47.5088	70.4806	764.56	59.7347	564.56	84.6953	83.2166	864.56
	1	1541.6		44.0898						2841.6	1841.6		38.8578	1841.6	781.45	25.1914	581.45	25.189	681.45	1060.15	781.45	107.903	38.8578	79.0456	781.45	63.9884	781.45	85.3743	80.874	891.45
	1	2774.6		79.3536						5074.6	4074.6		85.9741	874.6	574.35	19.706	474.35	32.411	874.35	300.25	574.35	162.835	85.9741	76.8611	874.35	47.2018	474.35	81.0689	89.8096	874.35
	1	2166		61.9476						3466	2466		52.0326	2466	860.12	28.8517	760.12	26.6263	760.12	1605.88	860.12	123.264	52.0326	71.231	860.12	57.7875	660.12	92.5568	76.9592	780.12
	1	2252.3		64.4158						4552.3	3552.3		74.9535	1552.3	919.45	21.9669	419.45	26.1179	719.45	632.85	919.45	149.987	74.9535	75.0331	919.45	50.0265	439.45	78.8619	90.1449	819.45
	1	2481.2		70.9623						4781.2	3781.2		79.7833	1781.2	963.12	30.9153	763.12	25.9515	763.12	818.08	963.12	155.618	79.7833	75.8342	963.12	48.7311	563.12	92.6774	81.826	763.12
	1	2641.5		75.5469						4941.5	3941.5		83.1656	1941.5	834.56	30.2368	734.56	26.9824	734.56	1106.94	834.56	159.561	83.1656	76.3953	834.56	47.8784	534.56	91.5293	83.4653	734.56
	1	1450.2		41.4757						2750.2	1750.2		36.9292	1750.2	926.3	26.361	526.3	25.7956	626.3	823.9	926.3	105.655	36.9292	78.7257	726.3	65.0473	786.3	83.1573	82.6455	806.3
	2	1320.1		37.7549						1620.1	620.1		13.0841	620.1	566.54	41.7246	766.54	32.651	766.54	53.56	566.54	77.8545	13.0841	64.7703	796.54	83.1941	766.54	92.8149	69.7844	766.54
	2	1164.3		33.299						2464.3	1464.3		30.8967	1464.3	874.12	30.5795	774.12	29.8342	774.12	590.18	874.12	98.6218	30.8967	77.725	784.12	68.6715	784.12	93.1196	72.7291	774.12
	2	1081.2		30.9223						2381.2	1381.2		29.1433	1381.2	620.64	31.9956	820.64	31.1124	820.64	760.56	620.64	96.5775	29.1433	67.4342	820.64	69.8239	820.64	94.9897	70.991	820.64
	2	943.1		26.9727						1843.1	843.1		17.7894	843.1	600.15	44.2564	760.15	31.6625	760.15	242.95	600.15	83.3403	17.7894	65.5508	800.15	78.6545	760.15	92.558	70.8214	760.15
	2	1723.5		49.2921						1923.5	923.5		19.4858	923.5	615.64	41.9886	765.64	31.2433	765.64	307.86	615.64	85.3181	19.4858	65.8323	735.64	77.1609	765.64	92.7787	70.9562	765.64
	2	1846.1		52.7985						1946.1	946.1		19.9627	946.1	586.45	41.3848	786.45	32.0518	786.45	359.65	586.45	85.8741	19.9627	65.9113	786.45	76.7535	786.45	93.6153	70.4066	786.45
	2	1981.4		56.668						1981.4	981.4		20.7075	981.4	577.12	40.4694	697.12	32.3274	897.12	404.28	577.12	86.7424	20.7075	66.0349	877.12	76.1276	697.12	90.0242	73.3524	897.12
	2	953.1		27.2587						2553.1	1553.1		32.7704	1553.1	895.13	29.1681	795.13	26.1716	795.13	657.97	895.13	100.806	32.7704	78.0358	695.13	67.4917	795.13	93.9642	72.4061	795.13
	2	842.5		24.0955						2542.5	1542.5		32.5468	1542.5	888.45	29.3314	788.45	26.2556	788.45	654.05	888.45	100.546	32.5468	77.9988	688.45	67.6298	788.45	93.6957	72.574	788.45
	2	1666		47.6476						2966	1966		41.4826	1966	840.66	23.7154	540.66	26.7556	640.66	1125.34	840.66	110.964	41.4826	79.481	840.66	62.616	740.66	83.7345	82.9777	870.66
	2	2481.2		70.9623						3781.2	2781.2		58.6833	2481.2	745.46	26.4466	645.46	26.8279	645.46	1735.74	745.46	131.018	58.6833	72.3342	845.46	55.2096	645.46	87.9475	82.247	845.46
	2	2341.5		66.9669						3641.5	2641.5		55.7356	2441.5	705.46	27.4612	705.46	27.4153	705.46	1736.04	705.46	127.581	55.7356	71.8452	805.46	56.3135	705.46	90.3595	79.5105	705.46
	2	2781.4		79.548						4081.4	3081.4		65.0175	1081.4	715.32	24.5014	705.32	28.9798	785.32	366.08	715.32	138.402	65.0175	73.3849	815.32	53.0228	705.32	90.3539	81.2194	885.32
	2	1598.7		45.7228						2898.7	1898.7		40.0626	1898.7	984.25	24.4982	684.25	25.16	684.25	914.45	984.25	109.308	40.0626	79.2455	784.25	63.3489	684.25	89.5069	77.3633	724.25
	2	2094		59.8884						3394	2394		50.5134	2394	783.89	19.4638	383.89	27.7569	783.89	1610.11	783.89	121.492	50.5134	70.979	883.89	58.4226	583.89	77.4324	91.6658	833.89
	2	2502.3		71.5658						3802.3	2802.3		59.1285	2402.3	788.45	26.2999	688.45	27.6831	788.45	1613.85	788.45	131.537	59.1285	72.4081	888.45	55.0478	588.45	89.6757	80.7443	908.45
	2	2281.5		65.2509						3581.5	2581.5		54.4697	2481.5	796.63	27.9213	696.63	27.2454	696.63	1684.87	796.63	126.105	54.4697	71.6352	896.63	56.8061	596.63	90.0045	79.5907	896.63
	2	2147.8		61.4271						3447.8	2447.8		51.6486	2247.8	761.24	29.004	761.24	28.1365	761.24	1486.56	761.24	122.816	51.6486	71.1673	861.24	57.9463	561.24	92.6018	76.853	861.24
	3	2341.5		66.9669						3641.5	2641.5		55.7356	2141.5	762.15	27.4612	762.15	28.1208	762.15	1379.35	762.15	127.581	55.7356	71.8452	762.15	56.3135	762.15	92.6384	77.5545	862.15
	3	1972		56.3992						3272	2272		47.9392	2272	792.56	20.5623	492.56	27.6173	792.56	1479.44	792.56	118.491	47.9392	70.552	792.56	59.542	792.56	81.8009	86.2484	792.56
	3	1724		49.3064						2024	1024		21.6064	1024	738.64	39.4071	738.64	28.5384	738.64	285.36	738.64	87.7904	21.6064	56.184	718.64	75.3887	738.64	91.6933	72.1797	838.64
	3	1651.6		47.2358						2951.6	1951.6		41.1788	1951.6	799.56	23.8799	699.56	27.5069	699.56	1152.04	799.56	110.609	41.1788	79.4306	829.56	62.771	699.56	90.1223	77.0404	899.56
	3	1241.6		35.5098						2541.6	1541.6		32.5278	1541.6	871.45	29.3453	671.45	26.4751	671.45	670.15	871.45	100.523	32.5278	77.9956	871.45	67.6416	671.45	88.9923	76.4062	871.45
	3	2074.6		59.3336						5074.6	4074.6		85.9741	874.6	614.35	19.706	414.35	31.2774	814.35	260.25	614.35	162.835	85.9741	76.8611	914.35	47.2018	414.35	78.6569	77.717	814.35
	3	810.408		23.1777						2510.41	1510.41		31.8696	1510.41	783.01	29.8342	783.01	27.7712	783.01	727.398	783.01	99.756	31.8696	77.8864	883.01	68.0525	783.01	93.477	72.6237	783.01
	3	1648.81		47.1561						2948.81	1948.81		41.12	1948.81	977.52	23.9119	577.52	25.23	607.52	971.295	977.52	110.541	41.12	79.4209	777.52	62.8011	777.52	85.2163	81.4643	907.52
	3	1509.61		43.175						2809.61	1809.61		38.1829	1809.61	968.15	25.5921	668.15	25.329	668.15	841.464	968.15	107.117	38.1829	78.9336	768.15	64.3539	768.15	88.8596	77.5759	868.15
	3	1109.61		31.7349						2409.61	1409.61		29.7428	1409.61	790.15	31.5005	790.15	27.6558	790.15	619.462	790.15	97.2765	29.7428	60.5336	790.15	69.4244	790.15	93.764	72.0251	790.15
	3	1684.5		48.1767						2984.5	1984.5		41.873	1984.5	905.23	23.5064	605.23	26.0469	605.23	1079.27	905.23	111.419	41.873	61.5457	805.23	62.4184	605.23	86.3302	80.5578	905.23
	3	2618.42		74.8868						3918.42	2918.42		61.5787	718.42	588.56	25.5205	688.56	31.9906	688.56	129.86	588.56	134.393	61.5787	72.8145	888.56	54.1802	588.56	89.6801	81.1936	888.56
	3	725.61		20.7524						2025.61	1025.61		21.6404	1025.61	676.35	39.3678	776.35	29.7852	776.35	349.26	676.35	87.83	21.6404	76.1896	876.35	75.3611	776.35	93.2093	71.0119	776.35
	3	834.411		23.8641						2134.41	1134.41		23.9361	734.411	466.87	36.8513	766.87	36.4192	956.87	267.541	466.87	90.5065	23.9361	76.5704	766.87	73.5532	766.87	92.8282	71.7136	756.87
	3	2176.82		62.257						3476.82	2476.82		52.2608	1476.82	779.64	28.7619	779.64	27.8264	779.64	697.177	779.64	123.53	52.2608	88.2689	769.64	57.6937	579.64	93.3415	76.3528	879.64
	3	312.008		8.92343						1612.01	612.008		12.9134	612.008	467.66	42.0344	767.66	36.3831	767.66	144.348	467.66	77.6554	12.9134	74.742	967.66	83.3709	767.66	92.8599	69.7201	767.66
	3	1968.82		56.3081						3268.82	2268.82		47.872	2268.82	831.901	20.5921	431.901	27.0207	731.901	1436.92	831.901	118.413	47.872	70.5409	831.901	59.5719	531.901	79.3624	88.8845	871.901
	3	1145.61		32.7645						2445.61	1445.61		30.5024	845.612	511.836	30.8896	711.836	34.5375	911.836	333.776	511.836	98.1621	30.5024	77.6596	911.836	68.9265	811.836	90.6158	74.6665	825.46
	4	1204.81		34.4575						2504.81	1504.81		31.7514	1504.81	763.726	29.9232	763.726	28.0937	763.726	741.082	763.726	99.6183	31.7514	77.8668	763.726	68.1269	763.726	92.7018	73.2098	863.726
	4	1240.01		35.4644						2540.01	1540.01		32.4943	740.013	562.821	29.3699	762.821	32.7676	762.821	177.192	562.821	100.484	32.4943	57.99	562.821	67.6623	862.821	92.6654	73.3715	792.821
	4	1776.02		50.794						3076.02	2076.02		43.8039	776.015	522.763	22.5096	522.763	34.1291	922.763	253.252	522.763	113.67	43.8039	59.8661	522.763	61.4639	622.763	83.0151	84.1607	902.763
	4	1387.21		39.6743						2687.21	1687.21		35.6002	1687.21	796.45	27.2133	796.45	27.5557	796.45	890.763	796.45	104.105	35.6002	63.5052	566.45	65.8037	796.45	94.0173	72.8645	796.45
	4	732.01		20.9355						1932.01	932.01		19.6654	932.01	577.23	41.7596	777.23	32.3241	877.23	354.78	577.23	85.5274	19.6654	62.862	777.23	77.0069	777.23	93.2446	70.6336	877.23
	4	578.409		16.5425						1878.41	878.409		18.5344	878.409	458.16	43.2365	758.16	36.8264	858.16	420.249	458.16	84.2089	18.5344	62.6744	658.16	77.9899	758.16	92.478	71.0163	858.16
	4	912.016		26.0837						2212.02	1212.02		25.5735	1212.02	599.68	35.2076	969.68	31.6756	869.68	612.336	599.68	92.4156	25.5735	76.8421	809.68	72.3277	969.68	100.981	66.1926	569.68
	4	976.011		27.9139						2276.01	1276.01		26.9238	1276.01	688.15	33.9365	888.15	29.5317	788.15	587.861	688.15	93.9899	26.9238	77.066	788.15	71.3545	888.15	97.7036	68.6423	588.15
	4	1102.41		31.529						2402.41	1402.41		29.5909	1402.41	772.15	31.6248	772.15	27.9509	772.15	630.262	772.15	97.0993	29.5909	67.5084	792.15	69.5251	772.15	93.0404	72.5582	772.15
	4	772.808		22.1023						2572.81	1572.81		33.1862	1572.81	766.32	28.868	666.32	28.0494	666.32	806.488	766.32	101.291	33.1862	64.1048	766.32	67.2368	666.32	88.7861	76.7067	766.32
	4	1937.62		55.4158						3237.62	2237.62		47.2137	2237.62	878.45	20.8869	578.45	26.3837	678.45	1359.17	878.45	117.645	47.2137	60.4317	778.45	59.8678	578.45	85.2537	82.6142	778.45
	4	864.809		24.7335						1764.81	764.809		16.1375	1764.81	955.15	40.6634	755.15	25.4696	755.15	809.659	955.15	81.4143	16.1375	75.2768	805.15	80.1786	755.15	92.357	70.6788	755.15
	4	792.007		22.6514						2492.01	1492.01		31.4814	1492.01	778.15	30.1283	778.15	27.851	778.15	713.857	778.15	99.3034	31.4814	67.822	818.15	68.2978	778.15	93.2816	72.7067	778.15
	4	728.809		20.8439						1728.81	728.809		15.3779	1728.81	988.05	37.8433	868.05	25.1209	668.05	740.759	988.05	80.5287	15.3779	75.1508	788.05	80.9039	868.05	96.8956	67.2382	568.05
	4	1516.81		43.3809						2816.81	1816.81		38.3348	1816.81	920.45	25.5011	620.45	25.8643	620.45	896.364	920.45	107.294	38.3348	78.9588	820.45	64.2712	620.45	86.9421	79.3158	920.45
	4	1631.21		46.6527						2931.21	1931.21		40.7486	1931.21	942.15	24.1155	642.15	25.614	642.15	989.065	942.15	110.108	40.7486	79.3593	842.15	62.9921	642.15	87.8144	78.9839	942.15
	4	820.811		23.4752						2120.81	1120.81		23.6491	1120.81	592.34	37.1518	892.34	31.8822	802.34	528.471	592.34	90.1719	23.6491	76.5228	962.34	73.7733	892.34	97.8721	67.9692	702.34
	4	624.808		17.8695						1624.81	624.808		13.1835	1624.81	940.28	41.5457	740.28	26.9008	740.28	684.528	940.28	77.9703	13.1835	74.7868	740.28	83.0917	740.28	91.7593	70.6052	740.28
	5	909.621		26.0152						2209.62	1209.62		25.523	1209.62	680.14	35.2566	900.14	29.7029	800.14	529.481	680.14	92.3567	25.523	66.8337	830.14	72.3647	900.14	98.1856	68.0687	700.14
	5	1096.01		31.3459						2396.01	1396.01		29.4559	1396.01	688.46	31.736	728.46	29.5252	728.46	707.552	688.46	96.9419	29.4559	77.486	788.46	69.6149	728.46	91.2841	73.9297	828.46
	5	1074.41		30.7282						2374.41	1374.41		29.0001	1374.41	685.12	32.1157	785.12	29.596	785.12	689.292	685.12	96.4105	29.0001	64.4104	785.12	69.9202	785.12	93.5618	72.0491	885.12
	5	1227.21		35.0983						2527.21	1527.21		32.2242	1527.21	769.45	29.5693	769.45	27.9963	769.45	757.763	769.45	100.169	32.2242	65.9452	769.45	67.8303	769.45	92.9319	73.1129	869.45
	5	656.808		18.7847						2556.81	1556.81		32.8486	1556.81	656.12	29.1113	716.12	30.2411	816.12	900.688	656.12	100.897	32.8486	60.0488	656.12	67.4435	716.12	90.788	74.9535	816.12
	5	2000.82		57.2234						3300.82	2300.82		48.5472	2300.82	752.428	20.2955	352.428	28.2903	752.428	1548.39	752.428	119.2	48.5472	70.6529	852.428	59.2725	552.428	76.1676	90.7597	849.428
	5	917.611		26.2437						2217.61	1217.61		25.6916	1217.61	571.59	35.0936	971.59	32.4951	901.59	646.022	571.59	92.5532	25.6916	66.8616	671.59	72.2413	971.59	101.058	66.1617	601.59
	5	885.21		25.317						1955.21	955.21		20.1549	955.21	503.552	41.1454	803.552	34.8589	913.552	451.658	503.552	86.0982	20.1549	65.9432	803.552	76.5908	803.552	94.3028	69.9271	713.552
	5	1346.41		38.5074						2646.41	1646.41		34.7393	1646.41	922.227	27.787	722.227	18.8461	522.227	724.187	922.227	103.102	34.7393	68.3624	822.227	66.3058	722.227	91.0335	75.0959	822.227
	5	1856.02		53.0821						3156.02	2156.02		45.4919	2156.02	802.938	21.6855	402.938	17.4543	502.938	1353.08	802.938	115.638	45.4919	70.1461	802.938	60.66	602.938	78.1981	89.703	862.938
	5	1424.82		40.7498						2724.82	1724.82		36.3937	1724.82	777.25	26.6997	677.25	17.8659	477.25	947.569	777.25	105.031	36.3937	61.6369	777.25	65.3494	677.25	89.2254	76.9252	877.25
	5	1536.01		43.93						2836.01	1836.01		38.7399	1836.01	785.12	25.2608	585.12	17.7369	585.12	1050.89	785.12	107.766	38.7399	62.026	785.12	64.0518	785.12	85.5218	80.7116	865.61
	5	2660.02		76.0766						3960.02	2960.02		62.4564	1960.02	912.07	25.2524	612.07	15.9641	412.07	1047.95	912.07	135.416	62.4564	72.9601	912.07	53.8783	612.07	86.6052	84.2444	812.07
	5	796.809		22.7887						1796.81	796.809		16.8127	1796.81	777.14	42.6542	777.14	27.8677	777.14	1019.67	777.14	82.2015	16.8127	75.3888	777.14	79.547	777.14	93.241	70.1288	777.14
	5	636.008		18.1898						2636.01	1636.01		34.5198	1636.01	768.02	27.9361	668.02	28.0205	668.02	867.988	768.02	102.846	34.5198	68.326	768.02	66.4354	668.02	88.8544	76.8966	868.02
	5	712.807		20.3863						2412.81	1412.81		29.8102	1412.81	730.12	31.4455	730.12	28.6964	730.12	682.687	730.12	97.3551	29.8102	67.5448	730.12	69.3799	730.12	91.3508	73.94	830.12
	5	1488.01		42.5572						2788.01	1788.01		37.7271	1788.01	898.25	25.8678	698.25	26.1328	798.25	889.764	898.25	106.585	37.7271	61.858	698.25	64.6038	698.25	90.0696	76.4498	898.25
	5	697.609		19.9516						1797.61	797.609		16.8295	797.609	444.12	41.6295	764.12	37.5164	864.12	353.489	444.12	82.2212	16.8295	75.3916	744.12	79.5314	764.12	92.7176	70.5277	764.12
	5	2182.42		62.4171						3482.42	2482.42		52.379	2382.42	824.15	28.7157	624.15	27.1337	624.15	1558.27	824.15	123.667	52.379	71.2885	824.15	57.6453	524.15	87.0908	81.8553	924.15
										2291.21	1291.21		27.2445	1291.21	638.47	33.6451	738.47	10.6624	338.47	652.736	638.47
